# Supplementary material for: Comparative Plastome Analysis of Root- and Stem-Feeding Parasites of Santalales Untangle the Footprints of Feeding Mode and Lifestyle Transitions
Source: Genome Biol Evol. 2019 Dec 17;12(1):3663–76. doi: 10.1093/gbe/evz271 (PMC6953812; doi:10.1093/gbe/evz271)
Supplement: evz271_Supplementary_Data [file evz271_supplementary_data.zip]

Archive with 12 entries (12 files):
- Fig. S1.tiff
- Fig. S10.tif
- Fig. S2.tif
- Fig. S3(a).tif
- Fig. S3(b).tif
- Fig. S4.tif
- Fig. S5.tif
- Fig. S6.tif
- Fig. S9.tif
- Legends of supplementary figures and tables.docx
- Supplemental Dataset.xlsx
- Supplemental Tables.xlsx
