# Supplementary material for: Comparative Plastome Analysis of Root- and Stem-Feeding Parasites of Santalales Untangle the Footprints of Feeding Mode and Lifestyle Transitions
Source: Genome Biol Evol. 2019 Dec 17;12(1):3663–76. doi: 10.1093/gbe/evz271 (PMC6953812; doi:10.1093/gbe/evz271)
Supplement: evz271_Supplementary_Data [file evz271_supplementary_data.zip › Supplemental Dataset.xlsx]

## Sheet: Dataset1
Supplemental Dataset 1 Gene information in plastomes of Santalales.
Species	Vitis_rotundifolia	Nyssa_sinensis	Erythropalum_scandens	Malania_oleifera	Ximenia_americana	Schoepfia_jasminodora	Schoepfia_fragrans	Rhopalocnemis_phalloides	Balanophora harlandii	Balanophora_reflexa	Balanophora_laxiflora	Balanophora fungosa subsp. Indica	Macrosolen_tricolor	Macrosolen_cochinchinensis	Macrosolen	Loranthus_tanakae	Tolypanthus_maclurei	Dendrophthoe_pentandra	Helixanthera_parasitica	Scurrula_notothixoides	Scurrula_parasitica	Taxillus_chinensis	Taxillus_nigrans	Taxillus_sutchuenensis	Champereia_manillana	Pyrularia_sinensis	Santalum_album	Osyris_alba	Dendrotrophe_varians	Arceuthobium_sichuanense	Viscum_coloratum	Viscum_album	Viscum_minimum	Viscum_crassulae	Viscum_yunnanense	Viscum_ovalifolium
>Photoystem I, II and assembly factors, rbcL
psaA	C|2253|1|1|1|1|0	C|2253|1|1|1|1|0	C|2253|1|1|1|1|0	C|2247|1|1|1|1|0	C|2247|1|1|1|1|0	C|2253|1|1|1|1|0	C|2253|1|1|1|1|0	L	L	L	L	L	C|2253|1|1|1|1|0	C|2253|1|1|1|1|0	C|2253|1|1|1|1|0	C|2253|1|1|1|1|0	C|2253|1|1|1|1|0	C|2253|1|1|1|1|0	C|2253|1|1|1|1|0	C|2256|1|1|1|1|0	C|2253|1|1|1|1|0	C|2253|1|1|1|1|0	C|2253|1|1|1|1|0	C|2253|1|1|1|1|0	C|2253|1|1|1|1|0	C|2253|1|1|1|1|0	C|2253|1|1|1|1|0	C|2253|1|1|1|1|0	C|2253|1|1|1|1|0	C|2247|1|1|1|1|0	C|2250|1|1|1|1|0	C|2250|1|1|1|1|0	C|2250|1|1|1|1|0	C|2250|1|1|1|1|0	C|2250|1|1|1|1|0	C|2250|1|1|1|1|0
psaB	C|2205|1|1|1|1|0	C|2205|1|1|1|1|0	C|2205|1|1|1|1|0	C|2205|1|1|1|1|0	C|2205|1|1|1|1|0	C|2205|1|1|1|1|0	C|2205|1|1|1|1|0	L	L	L	L	L	C|2205|1|1|1|1|0	C|2205|1|1|1|1|0	C|2205|1|1|1|1|0	C|2205|1|1|1|1|0	C|2205|1|1|1|1|0	C|2205|1|1|1|1|0	C|2205|1|1|1|1|0	C|2205|1|1|1|1|0	C|2205|1|1|1|1|0	C|2205|1|1|1|1|0	C|2205|1|1|1|1|0	C|2205|1|1|1|1|0	C|2205|1|1|1|1|0	C|2205|1|1|1|1|0	C|2205|1|1|1|1|0	C|2205|1|1|1|1|0	C|2205|1|1|1|1|0	C|2202|1|1|1|1|0	C|2208|1|1|1|1|0	C|2208|1|1|1|1|0	C|2208|1|1|1|1|0	C|2208|1|1|1|1|0	C|2208|1|1|1|1|0	C|2208|1|1|1|1|0
psaC	C|246|1|1|1|1|0	C|246|1|1|1|1|0	C|246|1|1|1|1|0	L	C|246|1|1|1|1|0	C|246|1|1|1|1|0	C|246|1|1|1|1|0	L	L	L	L	L	C|246|1|1|1|1|0	C|246|1|1|1|1|0	C|246|1|1|1|1|0	C|246|1|1|1|1|0,C|246|1|1|1|1|0	C|246|1|1|1|1|0	C|246|1|1|1|1|0	C|246|1|1|1|1|0	C|246|1|1|1|1|0	C|246|1|1|1|1|0	C|246|1|1|1|1|0	C|246|1|1|1|1|0	C|246|1|1|1|1|0	C|246|1|1|1|1|0	L	C|246|1|1|1|1|0	C|246|1|1|1|1|0	C|246|1|1|1|1|0	L	C|246|1|1|1|1|0	C|246|1|1|1|1|0	C|246|1|1|1|1|0	C|246|1|1|1|1|0	C|246|1|1|1|1|0	C|246|1|1|1|1|0
psaI	C|111|1|1|1|1|0	C|111|1|1|1|1|0	C|114|1|1|1|1|0	C|111|1|1|1|1|0	C|111|1|1|1|1|0	C|111|1|1|1|1|0	C|111|1|1|1|1|0	L	L	L	L	L	C|111|1|1|1|1|0	C|111|1|1|1|1|0	C|111|1|1|1|1|0	S|69|1|0|0|1|0	C|111|1|1|1|1|0	C|111|1|1|1|1|0	C|111|1|1|1|1|0	C|111|1|1|1|1|0	C|111|1|1|1|1|0	C|111|1|1|1|1|0	C|111|1|1|1|1|0	C|111|1|1|1|1|0	C|111|1|1|1|1|0	C|111|1|1|1|1|0	C|111|1|1|1|1|0	C|111|1|1|1|1|0	C|111|1|1|1|1|0	C|111|1|1|1|1|0	C|111|1|1|1|1|0	C|111|1|1|1|1|0	C|111|1|1|1|1|0	C|111|1|1|1|1|0	C|111|1|1|1|1|0	C|111|1|1|1|1|0
psaJ	C|132|1|1|1|1|0	C|135|1|1|1|1|0	C|135|1|1|1|1|0	C|144|1|1|1|1|0	C|129|1|1|1|1|0	C|135|1|1|1|1|0	C|135|1|1|1|1|0	L	L	L	L	L	C|135|1|1|1|1|0	C|135|1|1|1|1|0	C|129|1|1|1|1|0	C|141|1|1|1|1|0	C|150|1|1|1|1|0	C|150|1|1|1|1|0	C|141|1|1|1|1|0	C|141|1|1|1|1|0	C|141|1|1|1|1|0	C|141|1|1|1|1|0	C|141|1|1|1|1|0	C|141|1|1|1|1|0	C|135|1|1|1|1|0	C|129|1|1|1|1|0	C|135|1|1|1|1|0	C|135|1|1|1|1|0	C|135|1|1|1|1|0	C|135|1|1|1|1|0	C|141|1|1|1|1|0	C|141|1|1|1|1|0	C|144|1|1|1|1|0	C|144|1|1|1|1|0	C|132|1|1|1|1|0	C|132|1|1|1|1|0
psbA	C|1062|1|1|1|1|0	C|1062|1|1|1|1|0	C|1062|1|1|1|1|0	L	C|1062|1|1|1|1|0	C|1062|1|1|1|1|0	C|1062|1|1|1|1|0	L	L	L	L	L	C|1062|1|1|1|1|0	C|1062|1|1|1|1|0	C|1062|1|1|1|1|0	C|1062|1|1|1|1|0	C|1062|1|1|1|1|0	C|1062|1|1|1|1|0	C|1062|1|1|1|1|0	C|1068|1|1|1|1|0	C|1062|1|1|1|1|0	C|1062|1|1|1|1|0	C|1062|1|1|1|1|0	C|1062|1|1|1|1|0	C|1062|1|1|1|1|0	C|1062|1|1|1|1|0	C|1062|1|1|1|1|0	C|1062|1|1|1|1|0	C|1062|1|1|1|1|0	C|1062|1|1|1|1|0	C|1062|1|1|1|1|0	C|1062|1|1|1|1|0	C|1062|1|1|1|1|0	C|1062|1|1|1|1|0	C|1062|1|1|1|1|0	C|1062|1|1|1|1|0
psbB	C|1527|1|1|1|1|0	C|1527|1|1|1|1|0	C|1527|1|1|1|1|0	C|1527|1|1|1|1|0	C|1527|1|1|1|1|0	C|1527|1|1|1|1|0	C|1527|1|1|1|1|0	L	L	L	L	L	C|1527|1|1|1|1|0	C|1527|1|1|1|1|0	C|1527|1|1|1|1|0	C|1527|1|1|1|1|0	C|1527|1|1|1|1|0	C|1530|1|1|1|1|0	C|1527|1|1|1|1|0	C|1527|1|1|1|1|0	C|1527|1|1|1|1|0	C|1527|1|1|1|1|0	C|1527|1|1|1|1|0	C|1527|1|1|1|1|0	C|1527|1|1|1|1|0	C|1527|1|1|1|1|0	C|1527|1|1|1|1|0	C|1527|1|1|1|1|0	C|1527|1|1|1|1|0	C|1524|1|1|1|1|0	C|1524|1|1|1|1|0	C|1524|1|1|1|1|0	C|1524|1|1|1|1|0	C|1524|1|1|1|1|0	C|1524|1|1|1|1|0	C|1524|1|1|1|1|0
psbC	C|1422|1|1|1|1|0	C|1422|1|1|1|1|0	C|1386|1|1|1|1|0	C|1452|1|1|1|1|0	C|1422|1|1|1|1|0	C|1422|1|1|1|1|0	C|1422|1|1|1|1|0	L	L	L	L	L	C|1422|1|1|1|1|0	C|1422|1|1|1|1|0	C|1422|1|1|1|1|0	C|1422|1|1|1|1|0	C|1422|1|1|1|1|0	C|1422|1|1|1|1|0	C|1422|1|1|1|1|0	C|1422|1|1|1|1|0	C|1422|1|1|1|1|0	C|1422|1|1|1|1|0	C|1422|1|1|1|1|0	C|1422|1|1|1|1|0	C|1422|1|1|1|1|0	C|1422|1|1|1|1|0	C|1422|1|1|1|1|0	C|1422|1|1|1|1|0	C|1425|1|1|1|1|0	C|1422|1|1|1|1|0	C|1464|1|1|1|1|0	C|1422|1|1|1|1|0	C|1422|1|1|1|1|0	C|1422|1|1|1|1|0	C|1422|1|1|1|1|0	C|1422|1|1|1|1|0
psbD	C|1062|1|1|1|1|0	C|1062|1|1|1|1|0	C|1062|1|1|1|1|0	C|1062|1|1|1|1|0	S|1059|1|1|0|1|0	C|1062|1|1|1|1|0	S|1059|1|1|0|1|0	L	L	L	L	L	S|1059|1|1|0|1|0	S|1059|1|1|0|1|0	S|1059|1|1|0|1|0	S|1059|1|1|0|1|0	C|1062|1|1|1|1|0	S|1059|1|1|0|1|0	S|1059|1|1|0|1|0	S|1059|1|1|0|1|0	S|1059|1|1|0|1|0	S|1059|1|1|0|1|0	C|1062|1|1|1|1|0	S|1059|1|1|0|1|0	C|1062|1|1|1|1|0	S|1059|1|1|0|1|0	S|1059|1|1|0|1|0	C|1062|1|1|1|1|0	C|1062|1|1|1|1|0	S|1059|1|1|0|1|0	C|1062|1|1|1|1|0	C|1062|1|1|1|1|0	C|1062|1|1|1|1|0	C|1062|1|1|1|1|0	S|1059|1|1|0|1|0	S|1059|1|1|0|1|0
psbE	C|252|1|1|1|1|0	C|252|1|1|1|1|0	C|252|1|1|1|1|0	C|225|1|1|1|1|0	C|225|1|1|1|1|0	C|252|1|1|1|1|0	C|252|1|1|1|1|0	L	L	L	L	L	C|252|1|1|1|1|0	C|252|1|1|1|1|0	C|252|1|1|1|1|0	C|252|1|1|1|1|0	C|252|1|1|1|1|0	C|252|1|1|1|1|0	C|252|1|1|1|1|0	C|252|1|1|1|1|0	C|252|1|1|1|1|0	C|252|1|1|1|1|0	C|252|1|1|1|1|0	C|252|1|1|1|1|0	C|252|1|1|1|1|0	C|252|1|1|1|1|0	C|252|1|1|1|1|0	C|252|1|1|1|1|0	C|252|1|1|1|1|0	C|255|1|1|1|1|0	C|252|1|1|1|1|0	C|252|1|1|1|1|0	C|252|1|1|1|1|0	C|252|1|1|1|1|0	C|252|1|1|1|1|0	C|252|1|1|1|1|0
psbF	C|120|1|1|1|1|0	C|120|1|1|1|1|0	C|120|1|1|1|1|0	C|120|1|1|1|1|0	C|120|1|1|1|1|0	C|120|1|1|1|1|0	C|120|1|1|1|1|0	L	L	L	L	L	C|120|1|1|1|1|0	C|120|1|1|1|1|0	C|120|1|1|1|1|0	S|117|1|1|0|1|0	C|120|1|1|1|1|0	C|120|1|1|1|1|0	C|120|1|1|1|1|0	S|117|1|1|0|1|0	S|117|1|1|0|1|0	S|117|1|1|0|1|0	C|120|1|1|1|1|0	S|117|1|1|0|1|0	C|120|1|1|1|1|0	C|120|1|1|1|1|0	C|120|1|1|1|1|0	C|120|1|1|1|1|0	C|120|1|1|1|1|0	C|120|1|1|1|1|0	C|120|1|1|1|1|0	C|120|1|1|1|1|0	C|120|1|1|1|1|0	C|120|1|1|1|1|0	C|120|1|1|1|1|0	C|120|1|1|1|1|0
psbH	C|240|1|1|1|1|0	C|222|1|1|1|1|0	C|222|1|1|1|1|0	C|240|1|1|1|1|0	C|222|1|1|1|1|0	C|213|1|1|1|1|0	C|231|1|1|1|1|0	L	L	L	L	L	C|207|1|1|1|1|0	C|222|1|1|1|1|0	C|222|1|1|1|1|0	C|222|1|1|1|1|0	C|222|1|1|1|1|0	C|222|1|1|1|1|0	C|222|1|1|1|1|0	C|222|1|1|1|1|0	C|222|1|1|1|1|0	C|222|1|1|1|1|0	C|222|1|1|1|1|0	C|222|1|1|1|1|0	C|222|1|1|1|1|0	C|222|1|1|1|1|0	C|222|1|1|1|1|0	C|240|1|1|1|1|0	C|222|1|1|1|1|0	C|222|1|1|1|1|0	C|219|1|1|1|1|0	C|219|1|1|1|1|0	C|219|1|1|1|1|0	C|225|1|1|1|1|0	C|219|1|1|1|1|0	C|219|1|1|1|1|0
psbI	C|111|1|1|1|1|0	C|111|1|1|1|1|0	C|111|1|1|1|1|0	L	C|111|1|1|1|1|0	C|111|1|1|1|1|0	C|111|1|1|1|1|0	L	L	L	L	L	C|111|1|1|1|1|0	C|111|1|1|1|1|0	C|111|1|1|1|1|0	C|111|1|1|1|1|0	C|111|1|1|1|1|0	C|111|1|1|1|1|0	C|111|1|1|1|1|0	C|111|1|1|1|1|0	C|111|1|1|1|1|0	C|111|1|1|1|1|0	C|111|1|1|1|1|0	C|111|1|1|1|1|0	C|111|1|1|1|1|0	C|111|1|1|1|1|0	C|111|1|1|1|1|0	C|111|1|1|1|1|0	C|111|1|1|1|1|0	C|111|1|1|1|1|0	C|117|1|1|1|1|0	C|117|1|1|1|1|0	C|117|1|1|1|1|0	C|117|1|1|1|1|0	C|117|1|1|1|1|0	C|117|1|1|1|1|0
psbJ	C|123|1|1|1|1|0	C|123|1|1|1|1|0	C|123|1|1|1|1|0	C|123|1|1|1|1|0	C|123|1|1|1|1|0	C|123|1|1|1|1|0	C|123|1|1|1|1|0	L	L	L	L	L	C|123|1|1|1|1|0	C|123|1|1|1|1|0	C|123|1|1|1|1|0	C|123|1|1|1|1|0	C|123|1|1|1|1|0	C|123|1|1|1|1|0	C|123|1|1|1|1|0	C|123|1|1|1|1|0	C|123|1|1|1|1|0	C|123|1|1|1|1|0	C|123|1|1|1|1|0	C|123|1|1|1|1|0	C|123|1|1|1|1|0	C|123|1|1|1|1|0	C|123|1|1|1|1|0	C|123|1|1|1|1|0	C|123|1|1|1|1|0	S|120|1|0|1|1|0	C|123|1|1|1|1|0	C|123|1|1|1|1|0	C|123|1|1|1|1|0	C|123|1|1|1|1|0	C|123|1|1|1|1|0	C|123|1|1|1|1|0
psbK	C|186|1|1|1|1|0	C|186|1|1|1|1|0	C|186|1|1|1|1|0	L	S|195|1|0|1|1|0	C|189|1|1|1|1|0	S|198|1|0|1|1|0	L	L	L	L	L	C|189|1|1|1|1|0	C|189|1|1|1|1|0	C|189|1|1|1|1|0	C|189|1|1|1|1|0	C|180|1|1|1|1|0	C|189|1|1|1|1|0	C|189|1|1|1|1|0	C|189|1|1|1|1|0	C|189|1|1|1|1|0	C|189|1|1|1|1|0	C|189|1|1|1|1|0	C|189|1|1|1|1|0	C|189|1|1|1|1|0	C|198|1|1|1|1|0	C|204|1|1|1|1|0	C|198|1|1|1|1|0	C|189|1|1|1|1|0	C|201|1|1|1|1|0	C|189|1|1|1|1|0	C|189|1|1|1|1|0	C|189|1|1|1|1|0	C|189|1|1|1|1|0	C|189|1|1|1|1|0	S|207|1|0|1|1|0
psbL	C|117|1|1|1|1|0	C|117|1|1|1|1|0	C|198|1|1|1|1|0	L	S|135|1|0|1|1|0	C|117|1|1|1|1|0	S|147|1|0|1|1|0	L	L	L	L	L	S|135|1|0|1|1|0	S|135|1|0|1|1|0	S|135|1|0|1|1|0	S|147|1|0|1|1|0	C|132|1|1|1|1|0	S|138|1|0|1|1|0	S|138|1|0|1|1|0	C|147|1|1|1|1|0	C|147|1|1|1|1|0	C|147|1|1|1|1|0	C|147|1|1|1|1|0	C|147|1|1|1|1|0	C|117|1|1|1|1|0	S|135|1|0|1|1|0	S|135|1|0|1|1|0	C|117|1|1|1|1|0	C|117|1|1|1|1|0	S|135|1|0|1|1|0	C|117|1|1|1|1|0	C|117|1|1|1|1|0	C|117|1|1|1|1|0	C|117|1|1|1|1|0	S|135|1|0|1|1|0	S|135|1|0|1|1|0
psbM	C|105|1|1|1|1|0	C|105|1|1|1|1|0	C|93|1|1|1|1|0	L	C|105|1|1|1|1|0	C|105|1|1|1|1|0	C|105|1|1|1|1|0	L	L	L	L	L	C|114|1|1|1|1|0	C|114|1|1|1|1|0	C|114|1|1|1|1|0	C|114|1|1|1|1|0	C|114|1|1|1|1|0	C|114|1|1|1|1|0	C|114|1|1|1|1|0	C|114|1|1|1|1|0	C|114|1|1|1|1|0	C|114|1|1|1|1|0	C|114|1|1|1|1|0	C|114|1|1|1|1|0	C|105|1|1|1|1|0	C|105|1|1|1|1|0	C|114|1|1|1|1|0	C|105|1|1|1|1|0	C|117|1|1|1|1|0	C|117|1|1|1|1|0	C|117|1|1|1|1|0	C|117|1|1|1|1|0	C|117|1|1|1|1|0	C|117|1|1|1|1|0	C|117|1|1|1|1|0	C|117|1|1|1|1|0
psbN	C|132|1|1|1|1|0	C|132|1|1|1|1|0	C|132|1|1|1|1|0	C|279|1|1|1|1|0	C|132|1|1|1|1|0	C|132|1|1|1|1|0	C|132|1|1|1|1|0	L	L	L	L	L	C|132|1|1|1|1|0	C|132|1|1|1|1|0	C|132|1|1|1|1|0	C|132|1|1|1|1|0	C|132|1|1|1|1|0	C|132|1|1|1|1|0	C|132|1|1|1|1|0	C|132|1|1|1|1|0	C|132|1|1|1|1|0	C|132|1|1|1|1|0	C|132|1|1|1|1|0	C|132|1|1|1|1|0	C|132|1|1|1|1|0	C|132|1|1|1|1|0	C|132|1|1|1|1|0	C|132|1|1|1|1|0	C|132|1|1|1|1|0	C|132|1|1|1|1|0	C|132|1|1|1|1|0	C|132|1|1|1|1|0	C|132|1|1|1|1|0	C|132|1|1|1|1|0	C|132|1|1|1|1|0	C|132|1|1|1|1|0
psbT	C|108|1|1|1|1|0	C|117|1|1|1|1|0	C|108|1|1|1|1|0	C|117|1|1|1|1|0	C|108|1|1|1|1|0	C|108|1|1|1|1|0	C|108|1|1|1|1|0	L	L	L	L	L	C|108|1|1|1|1|0	C|102|1|1|1|1|0	C|102|1|1|1|1|0	C|108|1|1|1|1|0	C|108|1|1|1|1|0	C|108|1|1|1|1|0	C|108|1|1|1|1|0	C|108|1|1|1|1|0	C|108|1|1|1|1|0	C|108|1|1|1|1|0	C|108|1|1|1|1|0	C|108|1|1|1|1|0	C|108|1|1|1|1|0	C|108|1|1|1|1|0	C|108|1|1|1|1|0	C|108|1|1|1|1|0	C|108|1|1|1|1|0	C|99|1|1|1|1|0	C|114|1|1|1|1|0	C|114|1|1|1|1|0	C|114|1|1|1|1|0	C|114|1|1|1|1|0	C|114|1|1|1|1|0	C|114|1|1|1|1|0
psbZ	C|189|1|1|1|1|0	C|189|1|1|1|1|0	C|189|1|1|1|1|0	C|189|1|1|1|1|0	C|189|1|1|1|1|0	C|189|1|1|1|1|0	C|189|1|1|1|1|0	L	L	L	L	L	C|189|1|1|1|1|0	C|189|1|1|1|1|0	C|189|1|1|1|1|0	C|189|1|1|1|1|0	C|189|1|1|1|1|0	C|189|1|1|1|1|0	C|189|1|1|1|1|0	C|189|1|1|1|1|0	C|189|1|1|1|1|0	C|189|1|1|1|1|0	C|189|1|1|1|1|0	C|189|1|1|1|1|0	C|189|1|1|1|1|0	C|189|1|1|1|1|0	C|189|1|1|1|1|0	C|189|1|1|1|1|0	C|189|1|1|1|1|0	L	C|189|1|1|1|1|0	C|189|1|1|1|1|0	C|189|1|1|1|1|0	C|189|1|1|1|1|0	C|189|1|1|1|1|0	C|189|1|1|1|1|0
rbcL	C|1428|1|1|1|1|0	C|1428|1|1|1|1|0	C|1428|1|1|1|1|0	C|1449|1|1|1|1|0	C|1428|1|1|1|1|0	C|1428|1|1|1|1|0	C|1428|1|1|1|1|0	L	L	L	L	L	C|1428|1|1|1|1|0	C|1428|1|1|1|1|0	C|1428|1|1|1|1|0	C|1428|1|1|1|1|0	C|1428|1|1|1|1|0	C|1428|1|1|1|1|0	C|1428|1|1|1|1|0	C|1428|1|1|1|1|0	C|1428|1|1|1|1|0	C|1428|1|1|1|1|0	C|1428|1|1|1|1|0	C|1428|1|1|1|1|0	C|1428|1|1|1|1|0	C|1428|1|1|1|1|0	C|1428|1|1|1|1|0	C|1428|1|1|1|1|0	C|1428|1|1|1|1|0	C|1428|1|1|1|1|0	C|1428|1|1|1|1|0	C|1428|1|1|1|1|0	C|1428|1|1|1|1|0	C|1428|1|1|1|1|0	C|1428|1|1|1|1|0	C|1428|1|1|1|1|0
ycf3	C|507|3|1|1|1|0	C|507|3|1|1|1|0	C|507|3|1|1|1|0	C|519|3|1|1|1|0	C|486|3|1|1|1|0	C|507|3|1|1|1|0	C|537|3|1|1|1|0	L	L	L	L	L	C|486|3|1|1|1|0	C|486|3|1|1|1|0	C|486|3|1|1|1|0	C|486|3|1|1|1|0	C|507|3|1|1|1|0	C|489|3|1|1|1|0	C|489|3|1|1|1|0	C|537|3|1|1|1|0	C|486|3|1|1|1|0	C|525|3|1|1|1|0	C|510|3|1|1|1|0	C|486|3|1|1|1|0	C|507|3|1|1|1|0	P|483|3|1|1|0|0	P|483|3|1|1|0|0	C|507|3|1|1|1|0	C|504|3|1|1|1|0	S|519|3|0|1|1|0	C|510|3|1|1|1|0	C|507|3|1|1|1|0	C|507|3|1|1|1|0	C|507|3|1|1|1|0	C|519|3|1|1|1|0	C|519|3|1|1|1|0
ycf4	C|561|1|1|1|1|0	C|555|1|1|1|1|0	C|555|1|1|1|1|0	C|558|1|1|1|1|0	C|558|1|1|1|1|0	C|561|1|1|1|1|0	C|561|1|1|1|1|0	L	L	L	L	L	C|561|1|1|1|1|0	C|561|1|1|1|1|0	C|561|1|1|1|1|0	C|561|1|1|1|1|0	C|561|1|1|1|1|0	C|561|1|1|1|1|0	C|561|1|1|1|1|0	C|561|1|1|1|1|0	C|567|1|1|1|1|0	C|561|1|1|1|1|0	C|561|1|1|1|1|0	C|561|1|1|1|1|0	C|561|1|1|1|1|0	C|561|1|1|1|1|0	C|555|1|1|1|1|0	C|555|1|1|1|1|0	C|561|1|1|1|1|0	C|564|1|1|1|1|0	C|564|1|1|1|1|0	C|564|1|1|1|1|0	C|564|1|1|1|1|0	C|564|1|1|1|1|0	C|564|1|1|1|1|0	C|564|1|1|1|1|0
>ATP synthase
atpA	C|1524|1|1|1|1|0	C|1524|1|1|1|1|0	C|1524|1|1|1|1|0	C|1524|1|1|1|1|0	C|1524|1|1|1|1|0	C|1515|1|1|1|1|0	C|1515|1|1|1|1|0	L	L	L	L	L	C|1542|1|1|1|1|0	C|1542|1|1|1|1|0	C|1542|1|1|1|1|0	C|1527|1|1|1|1|0	C|1530|1|1|1|1|0	C|1527|1|1|1|1|0	C|1530|1|1|1|1|0	C|1530|1|1|1|1|0	C|1530|1|1|1|1|0	C|1530|1|1|1|1|0	C|1530|1|1|1|1|0	C|1530|1|1|1|1|0	C|1542|1|1|1|1|0	C|1542|1|1|1|1|0	C|1542|1|1|1|1|0	C|1542|1|1|1|1|0	C|1542|1|1|1|1|0	C|1539|1|1|1|1|0	C|1524|1|1|1|1|0	C|1524|1|1|1|1|0	C|1527|1|1|1|1|0	C|1527|1|1|1|1|0	C|1527|1|1|1|1|0	C|1524|1|1|1|1|0
atpB	C|1497|1|1|1|1|0	C|1497|1|1|1|1|0	C|1389|1|1|1|1|0	C|1497|1|1|1|1|0	C|1497|1|1|1|1|0	C|1497|1|1|1|1|0	C|1497|1|1|1|1|0	L	L	L	L	L	C|1488|1|1|1|1|0	C|1488|1|1|1|1|0	C|1488|1|1|1|1|0	C|1491|1|1|1|1|0	C|1497|1|1|1|1|0	C|1488|1|1|1|1|0	C|1497|1|1|1|1|0	C|1473|1|1|1|1|0	C|1470|1|1|1|1|0	C|1473|1|1|1|1|0	C|1476|1|1|1|1|0	C|1476|1|1|1|1|0	C|1497|1|1|1|1|0	C|1497|1|1|1|1|0	C|1497|1|1|1|1|0	C|1497|1|1|1|1|0	C|1467|1|1|1|1|0	C|1476|1|1|1|1|0	C|1464|1|1|1|1|0	C|1464|1|1|1|1|0	C|1464|1|1|1|1|0	C|1464|1|1|1|1|0	C|1464|1|1|1|1|0	C|1464|1|1|1|1|0
atpE	C|402|1|1|1|1|0	C|402|1|1|1|1|0	C|402|1|1|1|1|0	C|411|1|1|1|1|0	C|411|1|1|1|1|0	C|402|1|1|1|1|0	C|402|1|1|1|1|0	L	L	L	L	L	C|402|1|1|1|1|0	C|402|1|1|1|1|0	C|402|1|1|1|1|0	C|402|1|1|1|1|0	C|402|1|1|1|1|0	C|402|1|1|1|1|0	C|402|1|1|1|1|0	C|402|1|1|1|1|0	C|402|1|1|1|1|0	C|399|1|1|1|1|0	C|405|1|1|1|1|0	C|405|1|1|1|1|0	C|402|1|1|1|1|0	C|402|1|1|1|1|0	C|402|1|1|1|1|0	C|402|1|1|1|1|0	C|393|1|1|1|1|0	C|327|1|1|1|1|0	C|396|1|1|1|1|0	C|396|1|1|1|1|0	C|396|1|1|1|1|0	C|396|1|1|1|1|0	C|396|1|1|1|1|0	C|396|1|1|1|1|0
atpF	C|558|2|1|1|1|0	C|567|2|1|1|1|0	C|210|2|1|1|1|0	P|1303|1|1|1|0|0	C|576|2|1|1|1|0	C|555|2|1|1|1|0	C|579|2|1|1|1|0	L	L	L	L	L	C|576|2|1|1|1|0	C|576|2|1|1|1|0	C|576|2|1|1|1|0	C|564|2|1|1|1|0	C|555|2|1|1|1|0	C|579|2|1|1|1|0	C|579|2|1|1|1|0	C|606|2|1|1|1|0	C|576|2|1|1|1|0	C|561|2|1|1|1|0	C|540|2|1|1|1|0	C|576|2|1|1|1|0	C|555|2|1|1|1|0	C|579|2|1|1|1|0	C|549|2|1|1|1|0	C|555|2|1|1|1|0	C|546|2|1|1|1|0	C|579|2|1|1|1|0	C|546|2|1|1|1|0	C|543|2|1|1|1|0	C|543|2|1|1|1|0	C|543|2|1|1|1|0	C|582|2|1|1|1|0	C|582|2|1|1|1|0
atpH	C|246|1|1|1|1|0	C|246|1|1|1|1|0	C|246|1|1|1|1|0	C|246|1|1|1|1|0	C|246|1|1|1|1|0	C|246|1|1|1|1|0	C|246|1|1|1|1|0	L	L	L	L	L	C|246|1|1|1|1|0	C|246|1|1|1|1|0	C|246|1|1|1|1|0	C|246|1|1|1|1|0	C|246|1|1|1|1|0	C|246|1|1|1|1|0	C|246|1|1|1|1|0	C|246|1|1|1|1|0	C|246|1|1|1|1|0	C|246|1|1|1|1|0	C|246|1|1|1|1|0	C|246|1|1|1|1|0	C|246|1|1|1|1|0	C|246|1|1|1|1|0	C|246|1|1|1|1|0	C|246|1|1|1|1|0	C|246|1|1|1|1|0	C|249|1|1|1|1|0	C|252|1|1|1|1|0	C|252|1|1|1|1|0	C|252|1|1|1|1|0	C|252|1|1|1|1|0	C|249|1|1|1|1|0	C|249|1|1|1|1|0
atpI	C|744|1|1|1|1|0	C|744|1|1|1|1|0	C|744|1|1|1|1|0	C|744|1|1|1|1|0	C|744|1|1|1|1|0	C|744|1|1|1|1|0	C|744|1|1|1|1|0	L	L	L	L	L	C|744|1|1|1|1|0	C|744|1|1|1|1|0	C|744|1|1|1|1|0	C|747|1|1|1|1|0	C|762|1|1|1|1|0	C|744|1|1|1|1|0	C|756|1|1|1|1|0	C|747|1|1|1|1|0	C|759|1|1|1|1|0	C|762|1|1|1|1|0	C|759|1|1|1|1|0	C|759|1|1|1|1|0	C|744|1|1|1|1|0	C|744|1|1|1|1|0	C|744|1|1|1|1|0	C|744|1|1|1|1|0	C|747|1|1|1|1|0	C|738|1|1|1|1|0	C|741|1|1|1|1|0	C|741|1|1|1|1|0	C|741|1|1|1|1|0	C|741|1|1|1|1|0	C|741|1|1|1|1|0	C|741|1|1|1|1|0
>NAD(P)H dehydrogenase
ndhA	C|1092|2|1|1|1|0	C|1092|2|1|1|1|0	C|1092|2|1|1|1|0	L	L	P|284|1|1|1|0|0	L	L	L	L	L	L	L	L	L	L	L	L	L	L	L	L	L	L	L	L	L	L	L	L	L	L	L	L	L	L
ndhB	C|1533|2|1|1|1|0,C|1533|2|1|1|1|0	C|1533|2|1|1|1|0,C|1533|2|1|1|1|0	C|1533|2|1|1|1|0,C|1533|2|1|1|1|0	L	L	L	L	L	L	L	L	L	L	L	L	L	P|#|#|1|1|0|0,P|#|#|1|1|0|0	L	L	L	L	L	L	L	L	L	L	L	L	L	L	L	P|202|1|1|1|0|0,P|202|1|1|1|0|0	L	L	L
ndhC	C|363|1|1|1|1|0	C|363|1|1|1|1|0	C|363|1|1|1|1|0	L	L	L	L	L	L	L	L	L	L	L	L	L	L	L	L	L	L	L	L	L	L	L	L	L	L	L	L	L	L	L	L	L
ndhD	C|1503|1|1|1|1|0	C|1503|1|1|1|1|0	C|1515|1|1|1|1|0	L	L	L	L	L	L	L	L	L	L	L	L	L	L	L	L	L	L	L	L	L	L	L	L	L	L	L	L	L	L	L	L	L
ndhE	C|306|1|1|1|1|0	C|306|1|1|1|1|0	C|306|1|1|1|1|0	L	L	L	L	L	L	L	L	L	L	L	L	L	L	L	L	L	L	L	L	L	L	L	L	L	L	L	L	L	L	L	L	L
ndhF	C|2244|1|1|1|1|0	C|2235|1|1|1|1|0	C|2229|1|1|1|1|0	L	L	L	L	L	L	L	L	L	L	L	L	L	L	L	L	L	L	L	L	L	L	L	L	L	L	L	L	L	L	L	L	L
ndhG	C|531|1|1|1|1|0	C|531|1|1|1|1|0	C|531|1|1|1|1|0	L	L	L	L	L	L	L	L	L	L	L	L	L	L	L	L	L	L	L	L	L	L	L	L	L	L	L	L	L	L	L	L	L
ndhH	C|1182|1|1|1|1|0	C|1182|1|1|1|1|0	C|1182|1|1|1|1|0	L	L	L	L	L	L	L	L	L	L	L	L	L	L	L	L	L	L	L	L	L	L	L	L	L	L	L	L	L	L	L	L	L
ndhI	C|504|1|1|1|1|0	C|507|1|1|1|1|0	C|507|1|1|1|1|0	L	L	L	L	L	L	L	L	L	L	L	L	L	L	L	L	L	L	L	L	L	L	L	L	L	L	L	L	L	L	L	L	L
ndhJ	C|477|1|1|1|1|0	C|477|1|1|1|1|0	C|477|1|1|1|1|0	L	L	L	L	L	L	L	L	L	L	L	L	L	L	L	L	L	L	L	L	L	L	L	L	L	L	L	L	L	L	L	L	L
ndhK	C|678|1|1|1|1|0	C|678|1|1|1|1|0	C|702|1|1|1|1|0	L	L	L	L	L	L	L	L	L	L	L	L	L	L	L	L	L	L	L	L	L	L	L	L	L	L	L	L	L	L	L	L	L
>Cytochrome b6/f complex
petA	C|963|1|1|1|1|0	C|963|1|1|1|1|0	C|963|1|1|1|1|0	C|972|1|1|1|1|0	C|963|1|1|1|1|0	C|969|1|1|1|1|0	C|969|1|1|1|1|0	L	L	L	L	L	C|963|1|1|1|1|0	C|969|1|1|1|1|0	C|969|1|1|1|1|0	C|963|1|1|1|1|0	C|963|1|1|1|1|0	C|963|1|1|1|1|0	C|963|1|1|1|1|0	C|963|1|1|1|1|0	C|963|1|1|1|1|0	C|963|1|1|1|1|0	C|963|1|1|1|1|0	C|963|1|1|1|1|0	C|966|1|1|1|1|0	C|966|1|1|1|1|0	C|969|1|1|1|1|0	C|969|1|1|1|1|0	C|969|1|1|1|1|0	S|969|1|0|1|1|0	C|978|1|1|1|1|0	C|978|1|1|1|1|0	C|966|1|1|1|1|0	C|966|1|1|1|1|0	S|972|1|0|1|1|0	S|969|1|0|1|1|0
petB	C|648|2|1|1|1|0	C|648|2|1|1|1|0	C|648|2|1|1|1|0	L	S|648|1|0|1|1|0	C|648|2|1|1|1|0	S|648|1|0|1|1|0	L	L	L	L	L	S|648|1|0|1|1|0	S|648|1|0|1|1|0	S|648|1|0|1|1|0	S|648|1|0|1|1|0	C|639|1|1|1|1|0	S|648|1|0|1|1|0	S|648|1|0|1|1|0	S|648|1|0|1|1|0	S|648|1|0|1|1|0	S|648|1|0|1|1|0	C|648|2|1|1|1|0	S|648|1|0|1|1|0	C|648|2|1|1|1|0	S|648|1|0|1|1|0	S|648|1|0|1|1|0	C|648|2|1|1|1|0	C|660|2|1|1|1|0	S|648|1|0|1|1|0	C|648|2|1|1|1|0	C|648|2|1|1|1|0	C|648|2|1|1|1|0	C|648|2|1|1|1|0	S|648|1|0|1|1|0	S|648|1|0|1|1|0
petD	C|483|2|1|1|1|0	C|483|2|1|1|1|0	C|483|2|1|1|1|0	C|525|1|1|1|1|0	S|474|1|0|1|1|0	C|483|1|1|1|1|0	S|480|1|0|1|1|0	L	L	L	L	L	S|474|1|0|1|1|0	S|474|1|0|1|1|0	S|474|1|0|1|1|0	S|489|1|0|1|1|0	C|483|1|1|1|1|0	S|480|1|0|1|1|0	S|489|1|0|1|1|0	S|489|1|0|1|1|0	S|489|1|0|1|1|0	S|489|1|0|1|1|0	C|492|2|1|1|1|0	S|489|1|0|1|1|0	C|483|2|1|1|1|0	S|474|1|0|1|1|0	S|480|1|0|1|1|0	C|483|2|1|1|1|0	C|483|2|1|1|1|0	S|480|1|0|1|1|0	C|483|2|1|1|1|0	C|483|2|1|1|1|0	C|483|2|1|1|1|0	C|483|2|1|1|1|0	S|474|1|0|1|1|0	S|474|1|0|1|1|0
petG	C|114|1|1|1|1|0	C|114|1|1|1|1|0	C|114|1|1|1|1|0	C|114|1|1|1|1|0	C|114|1|1|1|1|0	C|114|1|1|1|1|0	C|114|1|1|1|1|0	L	L	L	L	L	C|114|1|1|1|1|0	C|114|1|1|1|1|0	C|114|1|1|1|1|0	C|114|1|1|1|1|0	C|114|1|1|1|1|0	C|114|1|1|1|1|0	C|114|1|1|1|1|0	C|114|1|1|1|1|0	C|114|1|1|1|1|0	C|114|1|1|1|1|0	C|114|1|1|1|1|0	C|114|1|1|1|1|0	C|114|1|1|1|1|0	C|114|1|1|1|1|0	C|114|1|1|1|1|0	C|114|1|1|1|1|0	C|114|1|1|1|1|0	C|120|1|1|1|1|0	C|114|1|1|1|1|0	C|114|1|1|1|1|0	C|114|1|1|1|1|0	C|114|1|1|1|1|0	C|114|1|1|1|1|0	C|114|1|1|1|1|0
petL	C|96|1|1|1|1|0	C|96|1|1|1|1|0	C|96|1|1|1|1|0	C|96|1|1|1|1|0	C|96|1|1|1|1|0	C|96|1|1|1|1|0	C|96|1|1|1|1|0	L	L	L	L	L	C|96|1|1|1|1|0	C|96|1|1|1|1|0	C|96|1|1|1|1|0	C|96|1|1|1|1|0	C|96|1|1|1|1|0	C|96|1|1|1|1|0	C|96|1|1|1|1|0	C|96|1|1|1|1|0	C|96|1|1|1|1|0	C|96|1|1|1|1|0	C|96|1|1|1|1|0	C|96|1|1|1|1|0	C|96|1|1|1|1|0	C|96|1|1|1|1|0	C|96|1|1|1|1|0	C|96|1|1|1|1|0	C|96|1|1|1|1|0	L	C|96|1|1|1|1|0	C|96|1|1|1|1|0	C|96|1|1|1|1|0	C|96|1|1|1|1|0	C|96|1|1|1|1|0	C|96|1|1|1|1|0
petN	C|90|1|1|1|1|0	C|90|1|1|1|1|0	C|90|1|1|1|1|0	C|99|1|1|1|1|0	S|87|1|1|0|1|0	C|90|1|1|1|1|0	S|87|1|1|0|1|0	L	L	L	L	L	S|87|1|1|0|1|0	S|87|1|1|0|1|0	S|87|1|1|0|1|0	S|87|1|1|0|1|0	C|90|1|1|1|1|0	S|87|1|1|0|1|0	S|87|1|1|0|1|0	S|87|1|1|0|1|0	S|87|1|1|0|1|0	S|87|1|1|0|1|0	C|90|1|1|1|1|0	S|87|1|1|0|1|0	C|90|1|1|1|1|0	S|87|1|1|0|1|0	S|87|1|1|0|1|0	C|90|1|1|1|1|0	C|90|1|1|1|1|0	S|87|1|1|0|1|0	C|90|1|1|1|1|0	C|90|1|1|1|1|0	C|90|1|1|1|1|0	C|90|1|1|1|1|0	S|87|1|1|0|1|0	S|87|1|1|0|1|0
>Plastid-encoded polymerase (PEP)
rpoA	C|996|1|1|1|1|0	C|1014|1|1|1|1|0	C|1020|1|1|1|1|0	C|1017|1|1|1|1|0	C|1014|1|1|1|1|0	C|1014|1|1|1|1|0	C|1020|1|1|1|1|0	L	L	L	L	L	C|1002|1|1|1|1|0	C|975|1|1|1|1|0	C|1002|1|1|1|1|0	C|1008|1|1|1|1|0	C|1008|1|1|1|1|0	C|1008|1|1|1|1|0	C|1011|1|1|1|1|0	C|1008|1|1|1|1|0	C|1008|1|1|1|1|0	C|1008|1|1|1|1|0	C|1008|1|1|1|1|0	C|1008|1|1|1|1|0	C|993|1|1|1|1|0	C|1008|1|1|1|1|0	C|1008|1|1|1|1|0	C|1008|1|1|1|1|0	C|1011|1|1|1|1|0	L	C|1014|1|1|1|1|0	C|1014|1|1|1|1|0	C|975|1|1|1|1|0	C|1011|1|1|1|1|0	C|978|1|1|1|1|0	C|1002|1|1|1|1|0
rpoB	C|3213|1|1|1|1|0	C|3213|1|1|1|1|0	C|3213|1|1|1|1|0	C|3228|1|1|1|1|0	C|3228|1|1|1|1|0	C|3219|1|1|1|1|0	C|3219|1|1|1|1|0	L	L	L	L	L	C|3219|1|1|1|1|0	C|3219|1|1|1|1|0	C|3219|1|1|1|1|0	C|3222|1|1|1|1|0	C|3219|1|1|1|1|0	C|3219|1|1|1|1|0	C|3219|1|1|1|1|0	C|3219|1|1|1|1|0	C|3219|1|1|1|1|0	C|3219|1|1|1|1|0	C|3219|1|1|1|1|0	C|3219|1|1|1|1|0	C|3213|1|1|1|1|0	C|3219|1|1|1|1|0	C|3219|1|1|1|1|0	C|3219|1|1|1|1|0	C|3222|1|1|1|1|0	L	C|3204|1|1|1|1|0	C|3204|1|1|1|1|0	C|3204|1|1|1|1|0	C|3180|1|1|1|1|0	C|3213|1|1|1|1|0	S|3180|1|0|0|1|0
rpoC1	C|2049|2|1|1|1|0	C|2061|2|1|1|1|0	C|2049|2|1|1|1|0	P|2862|1|1|1|0|0	S|2088|2|0|1|1|0	C|2025|2|1|1|1|0	S|2067|2|0|1|1|0	L	L	L	L	L	S|2094|2|0|1|1|0	C|2088|2|1|1|1|0	C|2094|2|1|1|1|0	C|2076|2|1|1|1|0	C|2055|2|1|1|1|0	C|2085|2|1|1|1|0	C|2103|2|1|1|1|0	C|2112|2|1|1|1|0	C|2112|2|1|1|1|0	C|2103|2|1|1|1|0	C|2052|2|1|1|1|0	C|2061|2|1|1|1|0	C|2043|2|1|1|1|0	C|2079|2|1|1|1|0	S|2070|2|0|1|1|0	C|2046|2|1|1|1|0	C|2052|2|1|1|1|0	L	C|2040|2|1|1|1|0	C|2040|2|1|1|1|0	C|2046|2|1|1|1|0	C|2049|2|1|1|1|0	S|2085|2|0|1|1|0	S|2079|2|0|1|1|0
rpoC2	C|4185|1|1|1|1|0	C|4155|1|1|1|1|0	C|4089|1|1|1|1|0	C|4227|1|1|1|1|0	C|4164|1|1|1|1|0	C|3993|1|1|1|1|0	C|3975|1|1|1|1|0	L	L	L	L	L	C|4119|1|1|1|1|0	C|4125|1|1|1|1|0	C|4101|1|1|1|1|0	C|4149|1|1|1|1|0	C|4125|1|1|1|1|0	C|4098|1|1|1|1|0	C|4158|1|1|1|1|0	P|4146|2|1|1|1|1	C|4077|1|1|1|1|0	C|4182|1|1|1|1|0	C|4176|1|1|1|1|0	C|4176|1|1|1|1|0	C|4083|1|1|1|1|0	C|4134|1|1|1|1|0	C|4146|1|1|1|1|0	C|4131|1|1|1|1|0	C|4065|1|1|1|1|0	L	P|4072|1|1|1|0|0	C|4065|1|1|1|1|0	C|4053|1|1|1|1|0	C|4101|1|1|1|1|0	C|4053|1|1|1|1|0	C|4026|1|1|1|1|0
>Ribosomal proteins (rpl and rps)
rpl14	C|369|1|1|1|1|0	C|369|1|1|1|1|0	C|369|1|1|1|1|0	C|369|1|1|1|1|0	C|369|1|1|1|1|0	C|369|1|1|1|1|0	C|369|1|1|1|1|0	L	L	C|345|1|1|1|1|0	P|357|1|1|1|0|0	S|348|1|1|0|1|0	C|369|1|1|1|1|0	C|369|1|1|1|1|0	C|369|1|1|1|1|0	C|369|1|1|1|1|0	C|369|1|1|1|1|0	C|369|1|1|1|1|0	C|369|1|1|1|1|0	C|369|1|1|1|1|0	C|369|1|1|1|1|0	C|369|1|1|1|1|0	C|369|1|1|1|1|0	C|369|1|1|1|1|0	C|369|1|1|1|1|0	C|369|1|1|1|1|0	C|369|1|1|1|1|0	C|369|1|1|1|1|0	C|369|1|1|1|1|0	C|366|1|1|1|1|0	C|366|1|1|1|1|0	C|366|1|1|1|1|0	C|366|1|1|1|1|0	C|366|1|1|1|1|0	C|366|1|1|1|1|0	C|366|1|1|1|1|0
rpl16	C|408|2|1|1|1|0	C|408|2|1|1|1|0	C|444|2|1|1|1|0	C|411|1|1|1|1|0	S|408|1|0|1|1|0	C|408|2|1|1|1|0	C|432|1|1|1|1|0	C|426|2|1|1|1|0	L	L	L	L	C|432|1|1|1|1|0	C|432|1|1|1|1|0	C|432|1|1|1|1|0	P|261|1|0|0|0|0	C|432|1|1|1|1|0	S|327|1|0|0|1|0	P|417|2|0|0|0|1	P|384|3|0|0|0|2	P|351|2|0|0|0|1	P|387|4|0|0|0|3	P|#|#|1|1|0|0	P|372|2|0|0|0|1	C|399|2|1|1|1|0	C|432|1|1|1|1|0	C|432|1|1|1|1|0	C|408|2|1|1|1|0	C|408|2|1|1|1|0	S|405|1|0|1|1|0	C|444|2|1|1|1|0	C|444|2|1|1|1|0	C|411|2|1|1|1|0	C|411|2|1|1|1|0	S|408|1|0|1|1|0	S|408|1|0|1|1|0
rpl2	C|825|2|1|1|1|0	C|828|2|1|1|1|0,C|825|2|1|1|1|0	C|825|2|1|1|1|0,C|825|2|1|1|1|0	C|864|2|1|1|1|0,C|861|2|1|1|1|0	C|777|2|1|1|1|0,C|777|2|1|1|1|0	C|825|2|1|1|1|0	C|777|2|1|1|1|0	C|528|2|1|1|1|0	S|747|1|1|0|1|0	P|768|1|1|1|0|0	P|750|1|1|1|0|0	S|759|1|1|0|1|0	C|777|2|1|1|1|0	C|777|2|1|1|1|0	C|777|2|1|1|1|0	C|777|2|1|1|1|0	C|831|2|1|1|1|0,P|#|#|1|1|0|0	C|774|2|1|1|1|0	C|774|2|1|1|1|0	C|774|2|1|1|1|0	C|774|2|1|1|1|0	C|780|2|1|1|1|0	C|828|2|1|1|1|0,P|#|#|1|1|0|0	C|774|2|1|1|1|0	C|825|2|1|1|1|0,C|825|2|1|1|1|0	C|777|2|1|1|1|0,C|777|2|1|1|1|0	C|780|2|1|1|1|0,C|780|2|1|1|1|0	C|828|2|1|1|1|0,C|669|2|1|1|1|0	C|825|2|1|1|1|0,C|825|2|1|1|1|0	C|771|2|1|1|1|0,C|771|2|1|1|1|0	C|861|2|1|1|1|0,C|864|2|1|1|1|0	C|825|2|1|1|1|0,C|825|2|1|1|1|0	C|825|2|1|1|1|0,C|825|2|1|1|1|0	C|825|2|1|1|1|0,C|825|2|1|1|1|0	C|774|2|1|1|1|0,C|774|2|1|1|1|0	C|765|2|1|1|1|0
rpl12	L	L	L	L	L	L	L	L	L	L	L	L	L	L	L	L	L	L	L	L	L	L	L	L	L	L	L	L	L	L	L	L	L	L	L	L
rpl20	C|354|1|1|1|1|0	C|354|1|1|1|1|0	C|354|1|1|1|1|0	C|354|1|1|1|1|0	C|363|1|1|1|1|0	C|354|1|1|1|1|0	C|354|1|1|1|1|0	L	L	L	L	L	C|357|1|1|1|1|0	C|357|1|1|1|1|0	C|357|1|1|1|1|0	C|360|1|1|1|1|0	C|354|1|1|1|1|0	C|354|1|1|1|1|0	C|354|1|1|1|1|0	C|354|1|1|1|1|0	C|354|1|1|1|1|0	C|354|1|1|1|1|0	C|357|1|1|1|1|0	C|357|1|1|1|1|0	C|354|1|1|1|1|0	C|354|1|1|1|1|0	C|354|1|1|1|1|0	C|354|1|1|1|1|0	C|429|1|1|1|1|0	S|351|1|1|0|1|0	C|444|1|1|1|1|0	C|444|1|1|1|1|0	C|399|1|1|1|1|0	C|390|1|1|1|1|0	S|354|1|1|0|1|0	S|354|1|1|0|1|0
rpl22	C|489|1|1|1|1|0	C|474|1|1|1|1|0	C|402|1|1|1|1|0	C|492|1|1|1|1|0	C|408|1|1|1|1|0	C|366|1|1|1|1|0	C|366|1|1|1|1|0	L	L	L	L	L	S|363|1|1|0|1|0	S|363|1|1|0|1|0	S|363|1|1|0|1|0	S|366|1|1|0|1|0	C|471|1|1|1|1|0	S|363|1|1|0|1|0	S|363|1|1|0|1|0	S|363|1|1|0|1|0	S|363|1|1|0|1|0	S|363|1|1|0|1|0	C|471|1|1|1|1|0	S|363|1|1|0|1|0	C|480|1|1|1|1|0	S|363|1|1|0|1|0	S|363|1|1|0|1|0	C|480|1|1|1|1|0	C|477|1|1|1|1|0	C|414|1|1|1|1|0,C|414|1|1|1|1|0	C|393|1|1|1|1|0,C|393|1|1|1|1|0	C|393|1|1|1|1|0,C|393|1|1|1|1|0	C|375|1|1|1|1|0,C|396|1|1|1|1|0	C|414|1|1|1|1|0,C|414|1|1|1|1|0	C|438|1|1|1|1|0,S|354|1|1|0|1|0	C|411|1|1|1|1|0
rpl23	C|282|1|1|1|1|0,C|282|1|1|1|1|0	C|282|1|1|1|1|0,C|282|1|1|1|1|0	C|282|1|1|1|1|0,C|282|1|1|1|1|0	C|282|1|1|1|1|0,C|282|1|1|1|1|0	C|282|1|1|1|1|0,C|282|1|1|1|1|0	C|282|1|1|1|1|0	C|282|1|1|1|1|0	L	L	L	L	L	C|282|1|1|1|1|0,C|282|1|1|1|1|0	C|282|1|1|1|1|0,C|282|1|1|1|1|0	C|282|1|1|1|1|0,C|282|1|1|1|1|0	C|282|1|1|1|1|0,C|282|1|1|1|1|0	C|282|1|1|1|1|0,C|282|1|1|1|1|0	C|282|1|1|1|1|0,C|282|1|1|1|1|0	C|273|1|1|1|1|0,C|273|1|1|1|1|0	C|282|1|1|1|1|0,C|282|1|1|1|1|0	C|282|1|1|1|1|0,C|282|1|1|1|1|0	C|282|1|1|1|1|0,C|282|1|1|1|1|0	C|282|1|1|1|1|0,C|282|1|1|1|1|0	C|282|1|1|1|1|0,C|282|1|1|1|1|0	C|282|1|1|1|1|0,C|282|1|1|1|1|0	C|282|1|1|1|1|0,C|282|1|1|1|1|0	C|282|1|1|1|1|0,C|282|1|1|1|1|0	C|282|1|1|1|1|0,C|282|1|1|1|1|0	C|354|1|1|1|1|0,C|354|1|1|1|1|0	C|297|1|1|1|1|0,C|297|1|1|1|1|0	C|291|1|1|1|1|0,C|291|1|1|1|1|0	C|291|1|1|1|1|0,C|291|1|1|1|1|0	C|291|1|1|1|1|0,C|291|1|1|1|1|0	C|291|1|1|1|1|0,C|291|1|1|1|1|0	C|291|1|1|1|1|0,C|291|1|1|1|1|0	C|291|1|1|1|1|0,C|291|1|1|1|1|0
rpl32	C|174|1|1|1|1|0	C|162|1|1|1|1|0	C|159|1|1|1|1|0	L	C|165|1|1|1|1|0	C|153|1|1|1|1|0	C|153|1|1|1|1|0	L	L	L	L	L	L	L	L	L	L	L	L	L	L	L	L	L	L	L	C|153|1|1|1|1|0	C|153|1|1|1|1|0	C|168|1|1|1|1|0	L	C|165|1|1|1|1|0	C|165|1|1|1|1|0	C|171|1|1|1|1|0	C|165|1|1|1|1|0	C|153|1|1|1|1|0	C|153|1|1|1|1|0
rpl33	C|201|1|1|1|1|0	C|201|1|1|1|1|0	C|201|1|1|1|1|0	C|192|1|1|1|1|0	C|192|1|1|1|1|0	C|204|1|1|1|1|0	C|204|1|1|1|1|0	L	L	L	L	L	C|204|1|1|1|1|0	C|204|1|1|1|1|0	C|204|1|1|1|1|0	S|120|1|1|0|1|0	C|204|1|1|1|1|0	C|204|1|1|1|1|0	C|204|1|1|1|1|0	C|198|1|1|1|1|0	C|204|1|1|1|1|0	C|204|1|1|1|1|0	C|204|1|1|1|1|0	C|204|1|1|1|1|0	C|204|1|1|1|1|0	C|204|1|1|1|1|0	C|204|1|1|1|1|0	C|204|1|1|1|1|0	C|102|1|1|1|1|0	L	L	L	L	L	L	L
rpl36	C|114|1|1|1|1|0	C|114|1|1|1|1|0	C|114|1|1|1|1|0	C|114|1|1|1|1|0	C|114|1|1|1|1|0	C|114|1|1|1|1|0	C|114|1|1|1|1|0	C|126|1|1|1|1|0	L	L	L	L	C|114|1|1|1|1|0	C|114|1|1|1|1|0	C|114|1|1|1|1|0	C|114|1|1|1|1|0	C|114|1|1|1|1|0	L	C|114|1|1|1|1|0	C|114|1|1|1|1|0	C|114|1|1|1|1|0	C|114|1|1|1|1|0	C|114|1|1|1|1|0	C|114|1|1|1|1|0	C|114|1|1|1|1|0	C|114|1|1|1|1|0	C|114|1|1|1|1|0	C|114|1|1|1|1|0	C|114|1|1|1|1|0	C|111|1|1|1|1|0	C|111|1|1|1|1|0	C|111|1|1|1|1|0	C|111|1|1|1|1|0	C|111|1|1|1|1|0	C|111|1|1|1|1|0	C|111|1|1|1|1|0
rps11	C|417|1|1|1|1|0	C|417|1|1|1|1|0	C|420|1|1|1|1|0	C|423|1|1|1|1|0	C|417|1|1|1|1|0	C|417|1|1|1|1|0	C|417|1|1|1|1|0	L	S|381|1|0|0|1|0	C|372|1|1|1|1|0	C|372|1|1|1|1|0	S|372|1|0|0|1|0	C|417|1|1|1|1|0	C|417|1|1|1|1|0	C|417|1|1|1|1|0	C|417|1|1|1|1|0	C|417|1|1|1|1|0	C|417|1|1|1|1|0	C|417|1|1|1|1|0	C|417|1|1|1|1|0	C|417|1|1|1|1|0	C|417|1|1|1|1|0	C|417|1|1|1|1|0	C|417|1|1|1|1|0	C|417|1|1|1|1|0	C|417|1|1|1|1|0	C|417|1|1|1|1|0	C|417|1|1|1|1|0	C|417|1|1|1|1|0	C|417|1|1|1|1|0	C|417|1|1|1|1|0	C|417|1|1|1|1|0	C|429|1|1|1|1|0	C|420|1|1|1|1|0	C|423|1|1|1|1|0	C|420|1|1|1|1|0
rps12	C|372|3|1|1|1|0,C|372|3|1|1|1|0	C|372|3|1|1|1|0,C|372|3|1|1|1|0	C|372|3|1|1|1|0,C|372|3|1|1|1|0	C|375|3|1|1|1|0,C|375|3|1|1|1|0	S|228|1|0|0|1|0,S|228|1|0|0|1|0	C|372|3|1|1|1|0,C|372|3|1|1|1|0	S|228|1|0|0|1|0,S|228|1|0|0|1|0	C|360|3|1|1|1|0	S|363|2|1|0|1|0	C|372|2|1|1|1|0	C|366|2|1|1|1|0	S|297|2|0|0|1|0	S|231|1|0|0|1|0,S|231|1|0|0|1|0	S|231|1|0|0|1|0,S|231|1|0|0|1|0	S|231|1|0|0|1|0,S|231|1|0|0|1|0	S|231|1|0|0|1|0,S|231|1|0|0|1|0	C|369|3|1|1|1|0,C|369|3|1|1|1|0	S|231|1|0|0|1|0,S|231|1|0|0|1|0	S|231|1|0|0|1|0,S|231|1|0|0|1|0	S|231|1|0|0|1|0,S|231|1|0|0|1|0	S|231|1|0|0|1|0,S|231|1|0|0|1|0	S|231|1|0|0|1|0,S|231|1|0|0|1|0	C|372|3|1|1|1|0,C|372|3|1|1|1|0	S|231|1|0|0|1|0,S|231|1|0|0|1|0	C|372|3|1|1|1|0,C|372|3|1|1|1|0	S|228|1|0|0|1|0,S|228|1|0|0|1|0	S|228|1|0|0|1|0,S|228|1|0|0|1|0	C|369|3|1|1|1|0	C|372|3|1|1|1|0,C|372|3|1|1|1|0	S|228|1|0|0|1|0,S|228|1|0|0|1|0	C|372|3|1|1|1|0,C|372|3|1|1|1|0	C|372|3|1|1|1|0,C|372|3|1|1|1|0	C|372|3|1|1|1|0	C|369|3|1|1|1|0	S|228|1|0|0|1|0,S|228|1|0|0|1|0	S|228|1|0|0|1|0,S|228|1|0|0|1|0
rps14	C|303|1|1|1|1|0	C|303|1|1|1|1|0	C|303|1|1|1|1|0	C|303|1|1|1|1|0	C|303|1|1|1|1|0	C|303|1|1|1|1|0	C|303|1|1|1|1|0	C|258|1|1|1|1|0	S|213|1|1|0|1|0	P|204|1|1|1|0|0	P|210|1|1|1|0|0	S|201|1|1|0|1|0	C|303|1|1|1|1|0	C|303|1|1|1|1|0	C|303|1|1|1|1|0	C|303|1|1|1|1|0	C|303|1|1|1|1|0	C|303|1|1|1|1|0	C|303|1|1|1|1|0	C|303|1|1|1|1|0	C|303|1|1|1|1|0	C|303|1|1|1|1|0	C|303|1|1|1|1|0	C|303|1|1|1|1|0	C|303|1|1|1|1|0	C|303|1|1|1|1|0	C|303|1|1|1|1|0	C|303|1|1|1|1|0	C|303|1|1|1|1|0	C|303|1|1|1|1|0	C|300|1|1|1|1|0	C|300|1|1|1|1|0	C|303|1|1|1|1|0	C|303|1|1|1|1|0	C|303|1|1|1|1|0	C|303|1|1|1|1|0
rps15	C|267|1|1|1|1|0	C|270|1|1|1|1|0	C|273|1|1|1|1|0	L	C|273|1|1|1|1|0,C|273|1|1|1|1|0	C|276|1|1|1|1|0	C|276|1|1|1|1|0	L	L	L	L	L	L	L	L	L	L	L	L	L	L	L	L	L	C|273|1|1|1|1|0	L	C|273|1|1|1|1|0	C|273|1|1|1|1|0	C|243|1|1|1|1|0	L	C|228|1|1|1|1|0	C|228|1|1|1|1|0	C|207|1|1|1|1|0	C|210|1|1|1|1|0	C|213|1|1|1|1|0	C|213|1|1|1|1|0
rps16	C|276|2|1|1|1|0	C|264|2|1|1|1|0	C|237|2|1|1|1|0	L	C|234|2|1|1|1|0	C|237|2|1|1|1|0	C|234|2|1|1|1|0	L	L	L	L	L	L	L	L	L	L	L	L	L	L	L	L	L	C|267|2|1|1|1|0	S|222|1|0|1|1|0	S|204|1|0|0|1|0	C|252|2|1|1|1|0	C|255|2|1|1|1|0	S|207|1|0|0|1|0	C|288|2|1|1|1|0	C|288|2|1|1|1|0	C|243|2|1|1|1|0	C|243|2|1|1|1|0	S|198|1|0|0|1|0	S|198|1|0|0|1|0
rps18	C|306|1|1|1|1|0	C|306|1|1|1|1|0	C|312|1|1|1|1|0	C|354|1|1|1|1|0	C|315|1|1|1|1|0	C|357|1|1|1|1|0	S|303|1|1|0|1|0	C|177|1|1|1|1|0	S|162|1|0|0|1|0	C|165|1|1|1|1|0	C|171|1|1|1|1|0	S|168|1|1|0|1|0	C|324|1|1|1|1|0	C|306|1|1|1|1|0	C|306|1|1|1|1|0	C|306|1|1|1|1|0	C|306|1|1|1|1|0	C|306|1|1|1|1|0	C|306|1|1|1|1|0	C|306|1|1|1|1|0	C|306|1|1|1|1|0	C|306|1|1|1|1|0	C|306|1|1|1|1|0	C|306|1|1|1|1|0	C|306|1|1|1|1|0	C|306|1|1|1|1|0	C|306|1|1|1|1|0	C|306|1|1|1|1|0	C|279|1|1|1|1|0	C|285|1|1|1|1|0	C|294|1|1|1|1|0	C|294|1|1|1|1|0	C|288|1|1|1|1|0	C|270|1|1|1|1|0	C|255|1|1|1|1|0	C|249|1|1|1|1|0
rps19	C|279|1|1|1|1|0	C|285|1|1|1|1|0	C|279|1|1|1|1|0	C|267|1|1|1|1|0	S|225|1|0|1|1|0	C|279|1|1|1|1|0	S|225|1|0|1|1|0	C|258|1|1|1|1|0	S|276|1|1|0|1|0	C|219|1|1|1|1|0	C|249|1|1|1|1|0	S|207|1|0|0|1|0	S|225|1|0|1|1|0	S|225|1|0|1|1|0	S|225|1|0|1|1|0	S|225|1|0|1|1|0	C|279|1|1|1|1|0	S|225|1|0|1|1|0	S|225|1|0|1|1|0	C|225|1|1|1|1|0	C|225|1|1|1|1|0	C|225|1|1|1|1|0	C|225|1|1|1|1|0	C|225|1|1|1|1|0	C|279|1|1|1|1|0,P|74|1|1|1|0|0	S|225|1|0|1|1|0	C|225|1|1|1|1|0	C|225|1|1|1|1|0	C|285|1|1|1|1|0,P|92|1|1|1|0|0	C|228|1|1|1|1|0,C|228|1|1|1|1|0	C|282|1|1|1|1|0,C|282|1|1|1|1|0	C|282|1|1|1|1|0,C|282|1|1|1|1|0	C|228|1|1|1|1|0,C|228|1|1|1|1|0	C|282|1|1|1|1|0,C|282|1|1|1|1|0	C|231|1|1|1|1|0,C|231|1|1|1|1|0	S|228|1|0|1|1|0
rps2	C|711|1|1|1|1|0	C|711|1|1|1|1|0	C|711|1|1|1|1|0	C|708|1|1|1|1|0	C|711|1|1|1|1|0	C|711|1|1|1|1|0	C|711|1|1|1|1|0	L	S|534|1|0|0|1|0	P|549|1|1|1|0|0	P|558|1|1|1|0|0	S|522|1|1|0|1|0	C|711|1|1|1|1|0	C|711|1|1|1|1|0	C|711|1|1|1|1|0	C|711|1|1|1|1|0	C|711|1|1|1|1|0	C|711|1|1|1|1|0	C|711|1|1|1|1|0	C|711|1|1|1|1|0	C|711|1|1|1|1|0	C|711|1|1|1|1|0	C|711|1|1|1|1|0	C|711|1|1|1|1|0	C|711|1|1|1|1|0	C|711|1|1|1|1|0	C|711|1|1|1|1|0	C|711|1|1|1|1|0	C|705|1|1|1|1|0	C|699|1|1|1|1|0	C|708|1|1|1|1|0	C|708|1|1|1|1|0	C|711|1|1|1|1|0	C|708|1|1|1|1|0	C|708|1|1|1|1|0	C|708|1|1|1|1|0
rps3	C|657|1|1|1|1|0	C|657|1|1|1|1|0	C|657|1|1|1|1|0	C|657|1|1|1|1|0	C|657|1|1|1|1|0	C|657|1|1|1|1|0	C|657|1|1|1|1|0	C|639|1|1|1|1|0	S|591|1|1|0|1|0	C|624|1|1|1|1|0	C|624|1|1|1|1|0	S|612|1|1|0|1|0	C|657|1|1|1|1|0	C|657|1|1|1|1|0	C|657|1|1|1|1|0	C|657|1|1|1|1|0	C|657|1|1|1|1|0	C|657|1|1|1|1|0	C|657|1|1|1|1|0	C|657|1|1|1|1|0	C|657|1|1|1|1|0	C|657|1|1|1|1|0	C|657|1|1|1|1|0	C|657|1|1|1|1|0	C|657|1|1|1|1|0	C|657|1|1|1|1|0	C|657|1|1|1|1|0	C|657|1|1|1|1|0	C|666|1|1|1|1|0	C|657|1|1|1|1|0	C|663|1|1|1|1|0	C|663|1|1|1|1|0	C|663|1|1|1|1|0	C|660|1|1|1|1|0	C|678|1|1|1|1|0	C|657|1|1|1|1|0
rps4	C|606|1|1|1|1|0	C|606|1|1|1|1|0	C|606|1|1|1|1|0	C|606|1|1|1|1|0	C|606|1|1|1|1|0	C|606|1|1|1|1|0	C|606|1|1|1|1|0	L	S|603|1|0|0|1|0	C|525|1|1|1|1|0	C|588|1|1|1|1|0	S|600|1|0|0|1|0	C|606|1|1|1|1|0	C|606|1|1|1|1|0	C|606|1|1|1|1|0	C|597|1|1|1|1|0	C|606|1|1|1|1|0	C|606|1|1|1|1|0	C|606|1|1|1|1|0	C|606|1|1|1|1|0	C|606|1|1|1|1|0	C|606|1|1|1|1|0	C|606|1|1|1|1|0	C|606|1|1|1|1|0	C|612|1|1|1|1|0	C|606|1|1|1|1|0	C|606|1|1|1|1|0	C|606|1|1|1|1|0	C|606|1|1|1|1|0	C|600|1|1|1|1|0	C|609|1|1|1|1|0	C|609|1|1|1|1|0	C|609|1|1|1|1|0	C|609|1|1|1|1|0	C|609|1|1|1|1|0	C|609|1|1|1|1|0
rps7	C|468|1|1|1|1|0,C|468|1|1|1|1|0	C|468|1|1|1|1|0,C|468|1|1|1|1|0	C|468|1|1|1|1|0,C|468|1|1|1|1|0	C|468|1|1|1|1|0,C|468|1|1|1|1|0	C|468|1|1|1|1|0,C|468|1|1|1|1|0	C|468|1|1|1|1|0,C|468|1|1|1|1|0	C|468|1|1|1|1|0,C|468|1|1|1|1|0	C|438|1|1|1|1|0	S|417|1|1|0|1|0	C|408|1|1|1|1|0	C|429|1|1|1|1|0	S|402|1|0|0|1|0	C|468|1|1|1|1|0,C|468|1|1|1|1|0	C|468|1|1|1|1|0,C|468|1|1|1|1|0	C|468|1|1|1|1|0,C|468|1|1|1|1|0	C|468|1|1|1|1|0,C|468|1|1|1|1|0	C|468|1|1|1|1|0,C|468|1|1|1|1|0	C|468|1|1|1|1|0,C|468|1|1|1|1|0	C|468|1|1|1|1|0,C|468|1|1|1|1|0	C|468|1|1|1|1|0,C|468|1|1|1|1|0	C|468|1|1|1|1|0,C|468|1|1|1|1|0	C|468|1|1|1|1|0,C|468|1|1|1|1|0	C|468|1|1|1|1|0,C|468|1|1|1|1|0	C|468|1|1|1|1|0,C|468|1|1|1|1|0	C|468|1|1|1|1|0,C|468|1|1|1|1|0	C|468|1|1|1|1|0,C|468|1|1|1|1|0	C|468|1|1|1|1|0,C|468|1|1|1|1|0	C|468|1|1|1|1|0,C|468|1|1|1|1|0	C|468|1|1|1|1|0,C|468|1|1|1|1|0	C|468|1|1|1|1|0,C|468|1|1|1|1|0	C|468|1|1|1|1|0,C|468|1|1|1|1|0	C|468|1|1|1|1|0,C|468|1|1|1|1|0	C|468|1|1|1|1|0,C|468|1|1|1|1|0	C|468|1|1|1|1|0,C|468|1|1|1|1|0	C|468|1|1|1|1|0,C|468|1|1|1|1|0	C|468|1|1|1|1|0,C|468|1|1|1|1|0
rps8	C|405|1|1|1|1|0	C|405|1|1|1|1|0	C|408|1|1|1|1|0	C|408|1|1|1|1|0	C|408|1|1|1|1|0	C|399|1|1|1|1|0	C|399|1|1|1|1|0	L	L	L	L	L	C|408|1|1|1|1|0	C|408|1|1|1|1|0	C|408|1|1|1|1|0	S|408|1|0|1|1|0	C|408|1|1|1|1|0	C|408|1|1|1|1|0	C|408|1|1|1|1|0	C|408|1|1|1|1|0	C|408|1|1|1|1|0	C|408|1|1|1|1|0	C|408|1|1|1|1|0	C|408|1|1|1|1|0	C|408|1|1|1|1|0	C|408|1|1|1|1|0	C|408|1|1|1|1|0	C|408|1|1|1|1|0	C|414|1|1|1|1|0	C|402|1|1|1|1|0	C|414|1|1|1|1|0	C|414|1|1|1|1|0	C|414|1|1|1|1|0	C|414|1|1|1|1|0	C|414|1|1|1|1|0	C|414|1|1|1|1|0
>Other pathways or unknown function
accD	C|1527|1|1|1|1|0	C|1545|1|1|1|1|0	C|1500|1|1|1|1|0	C|1542|1|1|1|1|0	C|1491|1|1|1|1|0	C|1485|1|1|1|1|0	C|1470|1|1|1|1|0	C|915|1|1|1|1|0	S|912|1|0|1|1|0	P|951|1|1|1|0|0	P|894|1|1|1|0|0	S|891|1|0|0|1|0	C|1461|1|1|1|1|0	C|1476|1|1|1|1|0	C|1476|1|1|1|1|0	C|1446|1|1|1|1|0	C|1497|1|1|1|1|0	C|1458|1|1|1|1|0	C|1461|1|1|1|1|0	C|1476|1|1|1|1|0	C|1545|1|1|1|1|0	C|1470|1|1|1|1|0	C|1470|1|1|1|1|0	C|1470|1|1|1|1|0	C|1545|1|1|1|1|0	C|1485|1|1|1|1|0	C|1449|1|1|1|1|0	C|1521|1|1|1|1|0	C|1530|1|1|1|1|0	S|1389|1|0|1|1|0	C|1494|1|1|1|1|0	C|1494|1|1|1|1|0	C|1524|1|1|1|1|0	C|1503|1|1|1|1|0	C|1458|1|1|1|1|0	S|1467|1|1|0|1|0
ccsA	C|969|1|1|1|1|0	C|966|1|1|1|1|0	C|969|1|1|1|1|0	L	C|984|1|1|1|1|0	C|939|1|1|1|1|0	C|939|1|1|1|1|0	L	L	L	L	L	C|951|1|1|1|1|0	C|951|1|1|1|1|0	C|930|1|1|1|1|0	C|942|1|1|1|1|0,C|942|1|1|1|1|0	C|954|1|1|1|1|0	C|951|1|1|1|1|0	C|954|1|1|1|1|0	C|945|1|1|1|1|0	C|942|1|1|1|1|0	C|954|1|1|1|1|0	C|954|1|1|1|1|0	C|954|1|1|1|1|0	C|966|1|1|1|1|0	L	C|960|1|1|1|1|0	C|969|1|1|1|1|0	C|963|1|1|1|1|0	L	P|896|1|1|1|0|0	L	C|948|1|1|1|1|0	C|954|1|1|1|1|0	C|936|1|1|1|1|0	C|957|1|1|1|1|0
cemA	C|690|1|1|1|1|0	C|690|1|1|1|1|0	C|699|1|1|1|1|0	C|699|1|1|1|1|0	S|600|1|0|1|1|0	C|690|1|1|1|1|0	S|600|1|0|1|1|0	L	L	L	L	L	C|594|1|1|1|1|0	C|594|1|1|1|1|0	C|594|1|1|1|1|0	C|600|1|1|1|1|0	C|690|1|1|1|1|0	C|600|1|1|1|1|0	C|600|1|1|1|1|0	C|603|1|1|1|1|0	C|600|1|1|1|1|0	C|600|1|1|1|1|0	C|600|1|1|1|1|0	C|600|1|1|1|1|0	C|681|1|1|1|1|0	S|600|1|0|1|1|0	S|600|1|0|1|1|0	C|690|1|1|1|1|0	C|696|1|1|1|1|0	S|606|1|0|1|1|0	C|705|1|1|1|1|0	C|705|1|1|1|1|0	C|705|1|1|1|1|0	C|705|1|1|1|1|0	S|609|1|0|1|1|0	S|609|1|0|1|1|0
chlB	L	L	L	L	L	L	L	L	L	L	L	L	L	L	L	L	L	L	L	L	L	L	L	L	L	L	L	L	L	L	L	L	L	L	L	L
chlL	L	L	L	L	L	L	L	L	L	L	L	L	L	L	L	L	L	L	L	L	L	L	L	L	L	L	L	L	L	L	L	L	L	L	L	L
chlN	L	L	L	L	L	L	L	L	L	L	L	L	L	L	L	L	L	L	L	L	L	L	L	L	L	L	L	L	L	L	L	L	L	L	L	L
clpP	C|591|3|1|1|1|0	C|591|3|1|1|1|0	C|639|3|1|1|1|0	L	P|555|2|0|1|1|1	C|591|3|1|1|1|0	S|588|2|0|1|1|0	C|591|3|1|1|1|0	S|606|1|1|0|1|0	P|606|1|1|1|0|0	P|600|1|1|1|0|0	S|603|1|1|0|1|0	P|558|2|1|1|1|1	P|558|2|1|1|1|1	P|558|2|1|1|1|1	P|558|2|1|1|1|1	C|558|2|1|1|1|0	P|558|2|0|1|1|1	P|558|2|1|1|1|1	P|558|2|1|1|1|1	P|558|2|1|1|1|1	P|558|2|1|1|1|1	L	S|582|3|1|0|1|0	C|591|3|1|1|1|0	P|555|2|0|1|1|1	P|555|2|0|1|1|1	C|591|3|1|1|1|0	C|591|3|1|1|1|0	P|525|2|0|1|1|1	C|591|3|1|1|1|0	C|591|3|1|1|1|0	C|531|2|1|1|1|0	C|588|3|1|1|1|0	S|591|3|1|0|1|0	S|540|3|1|0|1|0
infA	C|234|1|1|1|1|0	C|234|1|1|1|1|0	C|234|1|1|1|1|0	C|234|1|1|1|1|0	C|234|1|1|1|1|0	C|234|1|1|1|1|0	C|234|1|1|1|1|0	L	L	L	L	L	L	L	L	L	C|246|2|1|1|1|0	L	L	L	L	L	L	L	L	L	L	L	L	L	L	L	L	L	L	L
matK	C|1509|1|1|1|1|0	C|1515|1|1|1|1|0	C|1521|1|1|1|1|0	L	C|1503|1|1|1|1|0	C|1542|1|1|1|1|0	C|1524|1|1|1|1|0	L	L	L	L	L	C|1536|1|1|1|1|0	C|1530|1|1|1|1|0	C|1536|1|1|1|1|0	C|1533|1|1|1|1|0	C|1527|1|1|1|1|0	S|1524|1|1|0|1|0	S|1524|1|1|0|1|0	C|1536|1|1|1|1|0	S|1527|1|1|0|1|0	S|1524|1|1|0|1|0	C|1527|1|1|1|1|0	C|1527|1|1|1|1|0	C|1563|1|1|1|1|0	C|1521|1|1|1|1|0	C|1521|1|1|1|1|0	C|1521|1|1|1|1|0	C|1539|1|1|1|1|0	C|1539|1|1|1|1|0	P|1520|1|1|1|0|0	L	C|1584|1|1|1|1|0	C|1557|1|1|1|1|0	P|1539|2|1|0|1|1	S|1512|1|1|0|1|0
tufA	L	L	L	L	L	L	L	L	L	L	L	L	L	L	L	L	L	L	L	L	L	L	L	L	L	L	L	L	L	L	L	L	L	L	L	L
ycf1	C|5682|1|1|1|1|0,P|1030|1|1|1|0|0	C|5718|1|1|1|1|0,P|1114|1|1|1|0|0	C|5535|1|1|1|1|0,C|1020|1|1|1|1|0	L	C|5688|1|1|1|1|0,C|5688|1|1|1|1|0	C|5490|1|1|1|1|0,P|206|1|1|1|0|0	C|5502|1|1|1|1|0	C|3132|1|1|1|1|0	C|2853|1|1|1|1|0	P|2691|1|1|1|0|0	P|2943|1|1|1|0|0	S|2937|1|1|0|1|0	C|5268|1|1|1|1|0	S|5193|1|1|0|1|0	L	L	P|#|#|1|1|0|0	C|4821|1|1|1|1|0	S|5139|1|1|0|1|0	S|4914|1|1|0|1|0	C|5022|1|1|1|1|0	S|5046|1|1|0|1|0	L	C|5025|1|1|1|1|0	C|5478|1|1|1|1|0,P|2777|1|1|1|0|0	L	C|5685|1|1|1|1|0	C|5664|1|1|1|1|0	C|5274|1|1|1|1|0	L	C|5520|1|1|1|1|0	C|5469|1|1|1|1|0	L	C|5556|1|1|1|1|0	L	S|5310|1|0|0|1|0
ycf15	L	C|249|1|1|1|1|0,C|249|1|1|1|1|0	L	P|201|1|1|1|0|0,P|201|1|1|1|0|0	L	P|165|1|1|1|0|0,P|165|1|1|1|0|0	L	L	L	L	L	L	S|264|2|0|0|1|0,S|264|2|0|0|1|0	L	L	L	C|246|2|1|1|1|0,C|246|2|1|1|1|0	S|291|2|0|0|1|0,S|291|2|0|0|1|0	L	L	L	L	P|#|#|1|1|0|0,P|#|#|1|1|0|0	L	C|186|1|1|1|1|0,C|186|1|1|1|1|0	L	S|288|2|0|1|1|0,S|288|2|0|1|1|0	L	L	L	P|228|1|1|1|0|0,P|228|1|1|1|0|0	L	L	L	L	L
ycf2	C|6903|1|1|1|1|0,C|6903|1|1|1|1|0	C|6852|1|1|1|1|0,C|6852|1|1|1|1|0	C|6969|1|1|1|1|0,C|6969|1|1|1|1|0	C|6801|1|1|1|1|0,C|6801|1|1|1|1|0	C|6858|1|1|1|1|0,C|6858|1|1|1|1|0	C|6777|1|1|1|1|0	S|6762|1|1|0|1|0	C|2475|1|1|1|1|0	L	C|771|1|1|1|1|0	C|750|1|1|1|1|0	L	C|6834|1|1|1|1|0,C|6834|1|1|1|1|0	C|6834|1|1|1|1|0,C|6834|1|1|1|1|0	C|6834|1|1|1|1|0,C|6834|1|1|1|1|0	C|6738|1|1|1|1|0,C|6738|1|1|1|1|0	C|6786|1|1|1|1|0,C|6786|1|1|1|1|0	C|6765|1|1|1|1|0,C|6765|1|1|1|1|0	C|6783|1|1|1|1|0,C|6783|1|1|1|1|0	C|6780|1|1|1|1|0,C|6780|1|1|1|1|0	S|6783|1|1|0|1|0,S|6783|1|1|0|1|0	C|6735|1|1|1|1|0,C|6735|1|1|1|1|0	C|6738|1|1|1|1|0,C|6738|1|1|1|1|0	C|6702|1|1|1|1|0,C|6702|1|1|1|1|0	C|6834|1|1|1|1|0,C|6834|1|1|1|1|0	C|6903|1|1|1|1|0,C|6903|1|1|1|1|0	C|6873|1|1|1|1|0,C|6873|1|1|1|1|0	C|6879|1|1|1|1|0,C|6879|1|1|1|1|0	C|6072|1|1|1|1|0,C|6072|1|1|1|1|0	C|6651|1|1|1|1|0,C|6651|1|1|1|1|0	C|6789|1|1|1|1|0,C|6789|1|1|1|1|0	C|6780|1|1|1|1|0,C|6780|1|1|1|1|0	C|6804|1|1|1|1|0,C|6804|1|1|1|1|0	C|6702|1|1|1|1|0,C|6702|1|1|1|1|0	C|6771|1|1|1|1|0,C|6771|1|1|1|1|0	C|6771|1|1|1|1|0,C|6771|1|1|1|1|0
ycf6	L	L	L	L	L	L	L	L	L	L	L	L	L	L	L	L	L	L	L	L	L	L	L	L	L	L	L	L	L	L	L	L	L	L	L	L
ycf68	L	L	L	L	L	L	L	L	L	L	L	L	L	L	L	L	L	L	L	L	L	L	L	L	L	L	L	L	L	L	L	L	L	L	L	L
Note:
Gene present with 'C' indicating that the gene is intact/functional and 'S' indicating that the gene is most likely functional but not intact; 'P': gene present intract, but not functional with one more premature stop codon, white 'L': gene not present in the plastome .
Each unit is represented status, size of coding, exon number, start, stop, middle and shift.

## Sheet: Dataset2-1
Supplemental Dataset 2-1 Sginificant changes of nucleotide compositions of genes between nonparasite (NP) and root hemiparasite (RH) based on phylogenetic relationship
	Gene ID	Position	Anova(Pr)	NP-HP	NP-RH	NP-SH	HP-RH	HP-SH	RH-SH
PS Genes	atpH	C1	0.001	NA	0.042	0.054	NA	NA	0.581
	atpH	C3	0.08	NA	0.01	0.961	NA	NA	0.006
	atpH	GC3	0.03	NA	0.012	0.778	NA	NA	0.04
	atpH	T3	0.001	NA	0.006	0.135	NA	NA	0.006
	atpH	T1	0.002	NA	0.03	0.021	NA	NA	0.154
	atpH	AT3	0.001	NA	0.006	0.806	NA	NA	0.018
	petN	GC1	0.001	NA	0.015	0.152	NA	NA	0.37
	petN	G2	0.002	NA	0.033	0.036	NA	NA	0.529
	petN	AT1	0.001	NA	0.009	0.16	NA	NA	0.377
	petN	A1	0.008	NA	0.012	0.1	NA	NA	0.188
	psaA	G2	0.001	NA	0.015	0.016	NA	NA	0.293
	psbC	G1	0.001	NA	0.034	0.024	NA	NA	0.262
	psbF	T2	0.001	NA	0.012	0.006	NA	NA	0.078
	psbF	C2	0.001	NA	0.014	0.012	NA	NA	0.285
	psbF	G3	0.02	NA	0.01	0.006	NA	NA	0.052
	psbH	GC2	0.001	NA	0.02	0.006	NA	NA	0.049
	psbH	AT2	0.001	NA	0.018	0.009	NA	NA	0.054
	psbH	A3	0.001	NA	0.009	0.07	NA	NA	0.482
	psbT	G3	0.2	NA	0.006	0.006	NA	NA	0.582
	psbT	G2	0.098	NA	0.045	0.042	NA	NA	0.392
	psbT	AT3	0.001	NA	0.006	0.006	NA	NA	0.19
	psbT	GC3	0.065	NA	0.006	0.006	NA	NA	0.222
	cemA	G1	0.001	NA	0.009	0.326	NA	NA	0.326
	cemA	C2	0.007	NA	0.033	0.07	NA	NA	0.72
	cemA	GC2	0.002	NA	0.04	0.012	NA	NA	0.04
	cemA	AT2	0.001	NA	0.024	0.012	NA	NA	0.033
HK genes	rpl14	GC3	0.009	0.024	0.045	0.148	0.045	0.045	0.574
	rps3	G2	0.015	0.025	0.025	0.012	0.033	0.052	0.077
	rps8	A2	0.001	NA	0.05	0.009	NA	NA	0.054

## Sheet: Dataset2-2
Supplemental Dataset 2-2 Sginificant changes of nucleotide compositions of genes between nonparasite (NP) and stem hemiparasite (SH) based on phylogenetic relationship
	Gene ID	Position	Anova(Pr)	NP-HP	NP-RH	NP-SH	HP-RH	HP-SH	RH-SH
PS Genes	atpA	C2	0.001	NA	0.384	0.021	NA	NA	0.021
	atpA	AT2	0.001	NA	0.216	0.036	NA	NA	0.05
	atpA	GC2	0.001	NA	0.181	0.024	NA	NA	0.04
	atpB	GC1	0.001	NA	0.12	0.03	NA	NA	0.12
	atpB	AT1	0.001	NA	0.114	0.039	NA	NA	0.114
	atpB	T2	0.001	NA	0.484	0.008	NA	NA	0.006
	atpE	G1	0.001	NA	0.607	0.03	NA	NA	0.021
	atpH	GC1	0.001	NA	0.064	0.036	NA	NA	0.202
	atpH	T1	0.002	NA	0.03	0.021	NA	NA	0.154
	atpH	AT1	0.001	NA	0.064	0.03	NA	NA	0.157
	petA	A1	0.001	NA	0.154	0.039	NA	NA	0.102
	petA	A3	0.001	NA	0.072	0.015	NA	NA	0.072
	petA	G1	0.001	NA	0.186	0.009	NA	NA	0.016
	petA	GC3	0.005	NA	0.099	0.027	NA	NA	0.08
	petA	GC1	0.001	NA	0.332	0.036	NA	NA	0.036
	petD	G1	0.002	NA	0.358	0.048	NA	NA	0.048
	petD	A2	0.001	NA	0.241	0.03	NA	NA	0.058
	petN	G2	0.002	NA	0.033	0.036	NA	NA	0.529
	psaA	GC1	0.001	NA	0.201	0.015	NA	NA	0.015
	psaA	T1	0.001	NA	0.622	0.044	NA	NA	0.03
	psaA	G1	0.001	NA	0.211	0.027	NA	NA	0.064
	psaA	G2	0.001	NA	0.015	0.016	NA	NA	0.293
	psaA	AT1	0.001	NA	0.185	0.018	NA	NA	0.018
	psbB	AT1	0.001	NA	0.234	0.006	NA	NA	0.01
	psbB	GC1	0.001	NA	0.213	0.009	NA	NA	0.009
	psbB	AT2	0.001	NA	0.251	0.033	NA	NA	0.033
	psbB	A1	0.001	NA	0.481	0.036	NA	NA	0.036
	psbB	T2	0.001	NA	0.268	0.03	NA	NA	0.03
	psbB	G1	0.001	NA	0.108	0.006	NA	NA	0.008
	psbB	GC2	0.001	NA	0.264	0.024	NA	NA	0.046
	psbC	AT1	0.001	NA	0.163	0.045	NA	NA	0.09
	psbC	G1	0.001	NA	0.034	0.024	NA	NA	0.262
	psbC	GC1	0.001	NA	0.147	0.033	NA	NA	0.1
	psbD	AT1	0.001	NA	0.784	0.024	NA	NA	0.006
	psbD	GC1	0.001	NA	0.766	0.024	NA	NA	0.018
	psbD	A1	0.001	NA	0.081	0.015	NA	NA	0.03
	psbE	AT2	0.001	NA	0.98	0.03	NA	NA	0.006
	psbE	G1	0.001	NA	0.274	0.028	NA	NA	0.006
	psbE	GC2	0.001	NA	0.978	0.038	NA	NA	0.021
	psbF	T2	0.001	NA	0.012	0.006	NA	NA	0.078
	psbF	C2	0.001	NA	0.014	0.012	NA	NA	0.285
	psbF	G3	0.02	NA	0.01	0.006	NA	NA	0.052
	psbH	GC2	0.001	NA	0.02	0.006	NA	NA	0.049
	psbH	AT2	0.001	NA	0.018	0.009	NA	NA	0.054
	psbT	G3	0.2	NA	0.006	0.006	NA	NA	0.582
	psbT	G2	0.098	NA	0.045	0.042	NA	NA	0.392
	psbT	AT3	0.001	NA	0.006	0.006	NA	NA	0.19
	psbT	GC3	0.065	NA	0.006	0.006	NA	NA	0.222
	cemA	GC2	0.002	NA	0.04	0.012	NA	NA	0.04
	cemA	A2	0.001	NA	0.16	0.042	NA	NA	0.088
	cemA	G2	0.018	NA	0.275	0.012	NA	NA	0.015
	cemA	AT2	0.001	NA	0.024	0.012	NA	NA	0.033
	rbcL	C3	0.001	NA	0.441	0.02	NA	NA	0.006
	ycf4	AT2	0.001	NA	0.376	0.018	NA	NA	0.018
	ycf4	A2	0.001	NA	0.054	0.015	NA	NA	0.068
	ycf4	G2	0.001	NA	0.747	0.044	NA	NA	0.042
	ycf4	GC2	0.001	NA	0.388	0.021	NA	NA	0.021
HK genes	rpl32	C1	0.565	NA	0.08	0.036	NA	NA	0.488
	rps2	GC2	0.002	0.006	0.12	0.015	0.006	0.008	0.12
	rps2	C3	0.014	0.036	0.226	0.036	0.03	0.052	0.006
	rps3	AT1	0.002	0.006	0.554	0.018	0.008	0.009	0.006
	rps3	T3	0.005	0.012	0.372	0.033	0.02	0.024	0.033
	rps3	GC1	0.005	0.02	0.502	0.02	0.02	0.02	0.006
	rps3	A1	0.007	0.024	0.746	0.034	0.025	0.033	0.028
	rps3	G2	0.015	0.025	0.025	0.012	0.033	0.052	0.077
	rps8	A2	0.001	NA	0.05	0.009	NA	NA	0.054
	rps8	GC1	0.001	NA	0.098	0.048	NA	NA	0.169
	accD	G2	0.034	0.08	0.207	0.015	0.08	0.134	0.006

## Sheet: Dataset2-3
Supplemental Dataset 2-3 Sginificant changes of nucleotide compositions of genes between root hemiparasite (RH) and stem hemiparasite (SH) based on phylogenetic relationship
	Gene ID	Position	Anova(Pr)	NP-HP	NP-RH	NP-SH	HP-RH	HP-SH	RH-SH
PS genes	atpA	C2	0.001	NA	0.384	0.021	NA	NA	0.021
	atpA	AT2	0.001	NA	0.216	0.036	NA	NA	0.05
	atpA	GC2	0.001	NA	0.181	0.024	NA	NA	0.04
	atpB	T2	0.001	NA	0.484	0.008	NA	NA	0.006
	atpE	G1	0.001	NA	0.607	0.03	NA	NA	0.021
	atpH	C3	0.08	NA	0.01	0.961	NA	NA	0.006
	atpH	GC3	0.03	NA	0.012	0.778	NA	NA	0.04
	atpH	T3	0.001	NA	0.006	0.135	NA	NA	0.006
	atpH	AT3	0.001	NA	0.006	0.806	NA	NA	0.018
	atpI	G1	0.001	NA	1	0.06	NA	NA	0.012
	petA	G1	0.001	NA	0.186	0.009	NA	NA	0.016
	petA	GC1	0.001	NA	0.332	0.036	NA	NA	0.036
	petD	T1	0.001	NA	0.884	0.056	NA	NA	0.006
	petD	GC1	0.001	NA	1	0.054	NA	NA	0.024
	petD	G1	0.002	NA	0.358	0.048	NA	NA	0.048
	petD	AT1	0.001	NA	1	0.054	NA	NA	0.018
	psaA	GC1	0.001	NA	0.201	0.015	NA	NA	0.015
	psaA	T1	0.001	NA	0.622	0.044	NA	NA	0.03
	psaA	A3	0.001	NA	0.694	0.15	NA	NA	0.045
	psaA	AT1	0.001	NA	0.185	0.018	NA	NA	0.018
	psaB	C1	0.001	NA	0.693	0.098	NA	NA	0.021
	psbB	AT1	0.001	NA	0.234	0.006	NA	NA	0.01
	psbB	GC1	0.001	NA	0.213	0.009	NA	NA	0.009
	psbB	AT2	0.001	NA	0.251	0.033	NA	NA	0.033
	psbB	A1	0.001	NA	0.481	0.036	NA	NA	0.036
	psbB	T2	0.001	NA	0.268	0.03	NA	NA	0.03
	psbB	G1	0.001	NA	0.108	0.006	NA	NA	0.008
	psbB	G2	0.001	NA	0.79	0.076	NA	NA	0.048
	psbB	GC2	0.001	NA	0.264	0.024	NA	NA	0.046
	psbD	AT1	0.001	NA	0.784	0.024	NA	NA	0.006
	psbD	GC1	0.001	NA	0.766	0.024	NA	NA	0.018
	psbD	A1	0.001	NA	0.081	0.015	NA	NA	0.03
	psbE	AT2	0.001	NA	0.98	0.03	NA	NA	0.006
	psbE	G1	0.001	NA	0.274	0.028	NA	NA	0.006
	psbE	GC2	0.001	NA	0.978	0.038	NA	NA	0.021
	psbH	GC2	0.001	NA	0.02	0.006	NA	NA	0.049
	psbH	G2	0.043	NA	0.96	0.1	NA	NA	0.03
	psbH	T1	0.002	NA	0.206	0.186	NA	NA	0.012
	cemA	GC2	0.002	NA	0.04	0.012	NA	NA	0.04
	cemA	G2	0.018	NA	0.275	0.012	NA	NA	0.015
	cemA	AT2	0.001	NA	0.024	0.012	NA	NA	0.033
	rbcL	C3	0.001	NA	0.441	0.02	NA	NA	0.006
	rbcL	GC3	0.001	NA	0.162	0.162	NA	NA	0.015
	rbcL	AT3	0.001	NA	0.208	0.208	NA	NA	0.018
	ycf4	AT2	0.001	NA	0.376	0.018	NA	NA	0.018
	ycf4	G2	0.001	NA	0.747	0.044	NA	NA	0.042
	ycf4	GC2	0.001	NA	0.388	0.021	NA	NA	0.021
HK genes	rps2	C3	0.014	0.036	0.226	0.036	0.03	0.052	0.006
	rps3	AT1	0.002	0.006	0.554	0.018	0.008	0.009	0.006
	rps3	T3	0.005	0.012	0.372	0.033	0.02	0.024	0.033
	rps3	GC1	0.005	0.02	0.502	0.02	0.02	0.02	0.006
	rps3	A1	0.007	0.024	0.746	0.034	0.025	0.033	0.028
	accD	G2	0.034	0.08	0.207	0.015	0.08	0.134	0.006

## Sheet: Dataset2-4
Supplemental Dataset 2-4 Sginificant changes of nucleotide compositions of genes between holoparasite (HP) and other lifestyles and feeding modes based on phylogenetic relationship
Gene ID	Position	Anova(Pr)	NP-HP	NP-RH	NP-SH	HP-RH	HP-SH	RH-SH
rpl14	GC3	0.009	0.024	0.045	0.148	0.045	0.045	0.574
rpl2	GC3	0.001	0.006	1	1	0.006	0.006	1
rpl2	G1	0.003	0.018	1	1	0.018	0.018	1
rpl2	G3	0.006	0.02	1	1	0.012	0.024	1
rpl2	T1	0.002	0.006	0.384	0.384	0.006	0.008	0.534
rpl2	GC2	0.009	0.042	1	1	0.042	0.042	1
rpl2	AT3	0.001	0.006	1	1	0.006	0.006	1
rpl2	C2	0.007	0.042	1	1	0.042	0.042	1
rpl2	C3	0.004	0.018	1	1	0.02	0.02	1
rpl2	GC1	0.001	0.006	1	1	0.006	0.006	1
rpl2	A3	0.003	0.02	0.939	0.939	0.018	0.02	0.939
rpl2	AT1	0.001	0.006	1	1	0.006	0.006	1
rpl2	A1	0.002	0.012	0.651	0.651	0.012	0.012	0.651
rps11	GC1	0.015	0.048	0.833	0.202	0.048	0.072	0.18
rps12	GC3	0.006	0.036	1	1	0.036	0.036	1
rps12	AT3	0.009	0.042	1	1	0.042	0.042	1
rps14	AT1	0.002	0.012	1	1	0.012	0.012	1
rps14	A2	0.008	0.042	1	1	0.042	0.042	1
rps14	GC2	0.001	0.006	0.135	0.312	0.006	0.006	0.918
rps14	C1	0.001	0.006	1	1	0.01	0.01	1
rps14	AT2	0.001	0.006	0.15	0.29	0.006	0.006	0.913
rps14	GC1	0.002	0.012	1	1	0.012	0.012	1
rps14	C2	0.001	0.006	1	1	0.006	0.006	1
rps14	G2	0.001	0.006	0.189	0.382	0.006	0.006	0.897
rps2	C1	0.002	0.006	0.204	0.701	0.01	0.01	0.174
rps2	GC3	0.002	0.012	0.219	0.789	0.012	0.012	0.219
rps2	GC2	0.002	0.006	0.12	0.015	0.006	0.008	0.12
rps2	G1	0.001	0.006	1	1	0.006	0.006	1
rps2	G2	0.002	0.012	0.383	0.066	0.012	0.012	0.066
rps2	C2	0.006	0.024	0.117	0.117	0.025	0.025	0.325
rps2	GC1	0.001	0.006	0.573	0.888	0.006	0.006	0.636
rps2	G3	0.002	0.015	0.284	0.15	0.015	0.012	0.284
rps2	C3	0.014	0.036	0.226	0.036	0.03	0.052	0.006
rps3	AT1	0.002	0.006	0.554	0.018	0.008	0.009	0.006
rps3	T3	0.005	0.012	0.372	0.033	0.02	0.024	0.033
rps3	GC2	0.007	0.024	0.36	0.36	0.035	0.035	0.62
rps3	GC1	0.005	0.02	0.502	0.02	0.02	0.02	0.006
rps3	A1	0.007	0.024	0.746	0.034	0.025	0.033	0.028
rps3	C1	0.006	0.03	0.712	0.194	0.03	0.032	0.084
rps3	GC3	0.006	0.036	1	1	0.036	0.036	1
rps3	G2	0.015	0.025	0.025	0.012	0.033	0.052	0.077
rps4	C1	0.005	0.018	0.451	0.297	0.018	0.02	0.297
rps4	GC2	0.007	0.036	0.554	0.432	0.036	0.036	0.554
rps4	GC3	0.003	0.012	0.438	0.814	0.012	0.012	0.438
rps4	G2	0.011	0.036	0.188	0.108	0.045	0.056	0.253
rps4	GC1	0.005	0.024	0.358	0.228	0.025	0.025	0.28
rps7	GC3	0.001	0.006	1	1	0.006	0.006	1
rps7	AT1	0.001	0.006	0.386	0.231	0.006	0.006	0.231
rps7	C3	0.002	0.012	0.924	0.95	0.012	0.012	0.924
rps7	C1	0.007	0.024	0.837	0.837	0.025	0.032	0.837
rps7	G1	0.001	0.006	0.299	0.114	0.006	0.006	0.174
rps7	GC1	0.001	0.006	0.415	0.21	0.006	0.006	0.23
rps7	AT3	0.004	0.018	1	1	0.02	0.02	1
rps7	AT2	0.001	0.006	1	1	0.006	0.006	1
rps7	G2	0.001	0.006	1	1	0.006	0.008	1
rps7	C2	0.001	0.006	1	1	0.006	0.006	1
rps7	GC2	0.001	0.006	1	1	0.006	0.006	1
rps7	T2	0.001	0.006	0.96	0.96	0.006	0.006	0.96
ycf2	C2	0.004	0.024	1	1	0.024	0.024	1
ycf2	GC3	0.001	0.006	1	1	0.006	0.006	1
ycf2	G1	0.003	0.018	1	1	0.018	0.018	1
ycf2	G2	0.001	0.006	1	1	0.006	0.006	1
ycf2	C3	0.001	0.006	1	1	0.006	0.006	1
ycf2	GC1	0.001	0.006	1	1	0.006	0.006	1
ycf2	C1	0.001	0.006	1	1	0.006	0.006	1
ycf2	G3	0.001	0.006	1	1	0.006	0.006	1
ycf2	GC2	0.001	0.006	1	1	0.006	0.006	1

## Sheet: Dataset3
Supplemental Dataset 5 Lifestyle and feeding modes effect on selection in functional gene complexes in Santalales plastomes (Balanophora excluded).
Gene set			Model statistics				Test statistics
ID	-lnL	AICc	AIC weight	Branch set	mean omega	k	LR	P value
HK	Reference: Vitis, Nyssa; Test: Santalales
	148293	296731	0.09	Reference/Test	0.2776/0.4100	4.5142	1.96793	1
	Reference: nonparasites; Test: all parasites
	148292	296728	0.09	Reference/Test	0.2976/0.4181	4.25984	4.44632	1
	Reference: nonparasites + root hemiparasites; Test: stem hemiparasites
	148264	296672	0.09	Reference/Test	0.3210/0.4862	1.80435	33.5738	1
	Reference: root hemiparasites; Test: stem hemiparasites
	148293	296729	0.09	Reference/Test	0.3383/0.4875	0.54151	42.538	0
PS	Reference: Vitis, Nyssa; Test: Santalales
	108147	216438	0.13	Reference/Test	0.0800/0.1560	7.15404	9.23388	1
	Reference: nonparasites; Test: all parasites
	108166	216476	0.13	Reference/Test	0.1085/0.1551	7.55603	15.2131	1
	Reference: nonparasites + root hemiparasites; Test: stem hemiparasites
	108120	216383	0.17	Reference/Test	0.1095/0.1889	0.59846	150.554	0
	Reference: root hemiparasites; Test: stem hemiparasites
	108133	216411	0.13	Reference/Test	0.1105/0.1895	5.26879	32.7629	1
atp	Reference: Vitis, Nyssa; Test: Santalales
	24608.5	49361.1	0.14	Reference/Test	0.0857/0.1802	5.7129	0.00363	1
	Reference: nonparasites; Test: all parasites
	24618.2	49380.6	0.12	Reference/Test	0.1452/0.1721	0.73328	3.95358	0.04677
	Reference: nonparasites + root hemiparasites; Test: stem hemiparasites
	24605.8	49355.8	0.07	Reference/Test	0.1285/0.2149	9.35316	8.66156	0.00325
	Reference: root hemiparasites; Test: stem hemiparasites
	24605.4	49355.1	0.07	Reference/Test	0.1172/0.2149	11.9784	4.36298	1
otherHK	Reference: Vitis, Nyssa; Test: Santalales
	50787.7	101719	0.06	Reference/Test	0.4561/0.7337	2.8449	5.08508	1
	Reference: nonparasites; Test: all parasites
	50784.5	101713	0.05	Reference/Test	0.4711/0.7561	2.9327	2.23284	1
	Reference: nonparasites + root hemiparasites; Test: stem hemiparasites
	50777.7	101699	0.06	Reference/Test	0.5460/0.8791	1.32231	2.26229	0.13256
	Reference: root hemiparasites; Test: stem hemiparasites
	50782.3	101709	0.05	Reference/Test	0.6020/0.8830	1.17314	0.61285	0.43372
otherPS	Reference: Vitis, Nyssa; Test: Santalales
	23114.6	46373.5	0.07	Reference/Test	0.1649/0.2718	0.88889	1.07509	0.2998
	Reference: nonparasites; Test: all parasites
	23119	46382.4	0.07	Reference/Test	0.2200/0.2657	1.00308	0.01457	1
	Reference: nonparasites + root hemiparasites; Test: stem hemiparasites
	23114.8	46373.9	0.07	Reference/Test	0.2175/0.3004	0.7577	4.53568	0.0332
	Reference: root hemiparasites; Test: stem hemiparasites
	23116.3	46376.9	0.07	Reference/Test	0.2163/0.3008	0.78496	4.28359	0.03848
pet	Reference: Vitis, Nyssa; Test: Santalales
	11356.3	22857	0.08	Reference/Test	0.0351/0.1709	0.54567	30.4493	0
	Reference: nonparasites; Test: all parasites
	11360.7	22865.8	0.09	Reference/Test	0.0623/0.1749	0.55418	21.7897	0
	Reference: nonparasites + root hemiparasites; Test: stem hemiparasites
	11362.9	22870.2	0.09	Reference/Test	0.1034/0.2053	0.51316	29.9598	0
	Reference: root hemiparasites; Test: stem hemiparasites
	11368.7	22881.8	0.07	Reference/Test	0.1357/0.2061	0.48193	16.0193	6e-05
psa	Reference: Vitis, Nyssa; Test: Santalales
	20013.7	40171.7	0.22	Reference/Test	0.0460/0.1046	0.44526	13.4204	0.00025
	Reference: nonparasites; Test: all parasites
	20015.8	40175.8	0.21	Reference/Test	0.0617/0.1057	25.8239	9.55811	1
	Reference: nonparasites + root hemiparasites; Test: stem hemiparasites
	19997.6	40139.3	0.4	Reference/Test	0.0604/0.1421	0.53327	48.0848	0
	Reference: root hemiparasites; Test: stem hemiparasites
	19999.2	40142.7	0.2	Reference/Test	0.0597/0.1422	0.57836	36.2216	0
psb	Reference: Vitis, Nyssa; Test: Santalales
	28214.9	56573.9	0.14	Reference/Test	0.0586/0.0981	38.7381	12.7967	1
	Reference: nonparasites; Test: all parasites
	28209.9	56563.9	0.15	Reference/Test	0.0539/0.1027	0.81309	8.32113	0.00392
	Reference: nonparasites + root hemiparasites; Test: stem hemiparasites
	28200.1	56544.3	0.39	Reference/Test	0.0652/0.1258	0.45146	82.4001	0
	Reference: root hemiparasites; Test: stem hemiparasites
	28204.9	56554	0.37	Reference/Test	0.0720/0.1262	0.47172	76.285	0
rpl	Reference: Vitis, Nyssa; Test: Santalales
	16086.4	32317.1	0.09	Reference/Test	0.3151/0.3318	2.14784	2.34316	0.12583
	Reference: nonparasites; Test: all parasites
	16086.4	32317.2	0.09	Reference/Test	0.3245/0.3312	1.16365	0.13577	0.71252
	Reference: nonparasites + root hemiparasites; Test: stem hemiparasites
	16086	32316.3	0.09	Reference/Test	0.3144/0.3503	0.40995	15.9595	6e-05
	Reference: root hemiparasites; Test: stem hemiparasites
	16086.4	32317.1	0.09	Reference/Test	0.3081/0.3509	0.48252	9.47301	0.00209
rpo	Reference: Vitis, Nyssa; Test: Santalales
	56827.4	113795	0.06	Reference/Test	0.2145/0.3146	4.77327	9.09911	0.00256
	Reference: nonparasites; Test: all parasites
	56829	113798	0.06	Reference/Test	0.2375/0.3180	6.65664	9.8939	0.00166
	Reference: nonparasites + root hemiparasites; Test: stem hemiparasites
	56821.1	113782	0.06	Reference/Test	0.2561/0.3654	10.2223	25.4692	0
	Reference: root hemiparasites; Test: stem hemiparasites
	56834.5	113809	0.06	Reference/Test	0.2693/0.3668	3.52186	15.0838	0.0001
rps	Reference: Vitis, Nyssa; Test: Santalales
	23577.2	47298.7	0.06	Reference/Test	0.1751/0.2924	0.60592	12.9161	0.00033
	Reference: nonparasites; Test: all parasites
	23578.7	47301.6	0.07	Reference/Test	0.2033/0.2952	0.65286	12.1907	0.00048
	Reference: nonparasites + root hemiparasites; Test: stem hemiparasites
	23569.6	47283.4	0.06	Reference/Test	0.2110/0.3519	0.6853	20.7274	1e-05
	Reference: root hemiparasites; Test: stem hemiparasites
	23578	47300.1	0.06	Reference/Test	0.2166/0.3530	0.70334	13.4006	0.00025
universal	Reference: Vitis, Nyssa; Test: Santalales
	308512	617169	0.13	Reference/Test	0.2344/0.3151	1.07776	0.5531	1
	Reference: nonparasites; Test: all parasites
	308505	617154	0.14	Reference/Test	0.2403/0.3206	0.61527	39.7439	0
	Reference: nonparasites + root hemiparasites; Test: stem hemiparasites
	308444	617033	0.14	Reference/Test	0.2522/0.3704	0.53463	148.105	0
	Reference: root hemiparasites; Test: stem hemiparasites
	308496	617136	0.13	Reference/Test	0.2606/0.3716	0.57406	86.0847	0
Note: 1) using the following seven comparisons:
>GROUP1		Reference: Vitis, Nyssa; Test: Santalales
REF	VITRO,NYSSI
TEST	ERYSC,MALOL,XIMAM,SCHJA,SCHFR,MACTR,MACCO,MACRO,LORTA,TOLMA,DENPE,HELPA,SCUNO,SCUPA,TAXCH,TAXNI,TAXSU,CHAMA,PYRSI,SANAL,OSYAL,DENVA,ARCSI,VISCO,VISAL,VISMI,VISCR,VISYU,VISOV
>GROUP2		Reference: nonparasites; Test: all parasites
REF	VITRO,NYSSI,ERYSC
TEST	MALOL,XIMAM,SCHJA,SCHFR,MACTR,MACCO,MACRO,LORTA,TOLMA,DENPE,HELPA,SCUNO,SCUPA,TAXCH,TAXNI,TAXSU,CHAMA,PYRSI,SANAL,OSYAL,DENVA,ARCSI,VISCO,VISAL,VISMI,VISCR,VISYU,VISOV
>GROUP3		Reference: nonparasites + root parasitic; Test: stem parasitic
REF	VITRO,NYSSI,ERYSC,MALOL,XIMAM,SCHJA,SCHFR,CHAMA,PYRSI,SANAL,OSYAL
TEST	MACTR,MACCO,MACRO,LORTA,TOLMA,DENPE,HELPA,SCUNO,SCUPA,TAXCH,TAXNI,TAXSU,DENVA,ARCSI,VISCO,VISAL,VISMI,VISCR,VISYU,VISOV
>GROUP4		Reference: root parasitic; Test: stem parasitic
REF	MALOL,XIMAM,SCHJA,SCHFR,CHAMA,PYRSI,SANAL,OSYAL
TEST	MACTR,MACCO,MACRO,LORTA,TOLMA,DENPE,HELPA,SCUNO,SCUPA,TAXCH,TAXNI,TAXSU,DENVA,ARCSI,VISCO,VISAL,VISMI,VISCR,VISYU,VISOV
2) AICc, corrected Akaike information criterion; k, selection intensity parameter; lnL, log likelihood; LR, likelihood ratio from a likelihood ratio test of the RELAX null model assuming k = 1 for all branches and the RELAX alternative model assuming different k for reference and test branches; ω, mean ω per reference and test branch set.

## Sheet: Dataset4
Supplemental Dataset 6 Lifestyle and feeding modes effect on selection in functional gene complexes in Santalales plastomes (Balanophora included).
Gene set			Model statistics				Test statistics
ID	-lnL	AICc	AIC weight	Branch set	mean omega	k	LR	P value
accD	Reference: Vitis, Nyssa; Test: Santalales
	12317.1	24806.9	0.04	Reference/Test	0.4006/0.4150	1.35647	0.34854	0.55494
	Reference: nonparasites; Test: all parasites
	12317	24806.7	0.04	Reference/Test	0.3868/0.4198	1.68017	1.23722	0.26601
	Reference: hemiparasite; Test: holoparasite
	12308	24788.7	0.04	Reference/Test	0.4875/0.2136	2.44716	18.0073	2e-05
rpl2	Reference: Vitis, Nyssa; Test: Santalales
	4998.83	10170.9	0.08	Reference/Test	0.0846/0.2544	2.20043	0.83537	0.36072
	Reference: nonparasites; Test: all parasites
	4997.91	10169.1	0.08	Reference/Test	0.0784/0.2600	2.95632	0.3654	0.54552
	Reference: hemiparasite; Test: holoparasite
	4998.72	10170.7	0.08	Reference/Test	0.2239/0.3040	0.27375	6.89476	0.00864
rps12	Reference: Vitis, Nyssa; Test: Santalales
	1734.8	3644.66	0.01	Reference/Test	0.0434/0.3590	0.38106	3.34614	0.06736
	Reference: nonparasites; Test: all parasites
	1735.8	3646.66	0.01	Reference/Test	0.1004/0.3615	0.60464	1.55162	0.2129
	Reference: hemiparasite; Test: holoparasite
	1736.12	3647.31	0.01	Reference/Test	0.3389/0.3686	2.48673	1.76008	0.18461
rps14	Reference: Vitis, Nyssa; Test: Santalales
	2004.15	4184.47	0.02	Reference/Test	0.1390/0.3160	0.44726	2.37155	0.12356
	Reference: nonparasites; Test: all parasites
	2003.62	4183.42	0.01	Reference/Test	0.1595/0.3387	0.46275	3.51092	0.06097
	Reference: hemiparasite; Test: holoparasite
	2004.44	4185.06	0.01	Reference/Test	0.3364/0.3659	1.22621	0.02821	1
rps18	Reference: Vitis, Nyssa; Test: Santalales
	2287.82	4750.49	0.02	Reference/Test	0.6765/0.3022	3.70102	0.47524	0.49059
	Reference: nonparasites; Test: all parasites
	2287.37	4749.6	0.02	Reference/Test	0.5530/0.2861	1.57532	0.39626	0.52903
	Reference: hemiparasite; Test: holoparasite
	2285.76	4746.37	0.02	Reference/Test	0.2335/0.5440	0	4.72929	0.02965
rps19	Reference: Vitis, Nyssa; Test: Santalales
	2021.92	4219.47	0.03	Reference/Test	0.3744/0.3779	1.04773	0.00987	0.92088
	Reference: nonparasites; Test: all parasites
	2021.86	4219.34	0.03	Reference/Test	0.4238/0.3645	1.22726	0.49121	0.48339
	Reference: hemiparasite; Test: holoparasite
	2021.75	4219.12	0.04	Reference/Test	0.3342/0.5012	4.12273	1.27794	0.25828
rps3	Reference: Vitis, Nyssa; Test: Santalales
	5822.87	11819.3	0.05	Reference/Test	0.1785/0.3282	7.90685	0.15003	0.6985
	Reference: nonparasites; Test: all parasites
	5821.29	11816.1	0.05	Reference/Test	0.1767/0.3460	0.03252	7.03369	0.008
	Reference: hemiparasite; Test: holoparasite
	5820.07	11813.7	0.05	Reference/Test	0.2956/0.6590	0	8.18409	0.00423
rps7	Reference: Vitis, Nyssa; Test: Santalales
	2363.35	4900.92	0.03	Reference/Test	0.3474/0.5917	1.27602	0.21053	0.64635
	Reference: nonparasites; Test: all parasites
	2363.48	4901.17	0.01	Reference/Test	0.5316/0.5796	1.16224	0.06911	0.79264
	Reference: hemiparasite; Test: holoparasite
	2363.49	4901.19	0.01	Reference/Test	0.5678/0.5832	2.29969	3.00747	0.08288
universal	Reference: Vitis, Nyssa; Test: Santalales
	34639	69450.2	0.07	Reference/Test	0.3169/0.3789	2.29041	0.06881	0.79307
	Reference: nonparasites; Test: all parasites
	34638.2	69448.6	0.07	Reference/Test	0.3132/0.3845	1.47984	3.11264	0.07769
	Reference: hemiparasite; Test: holoparasite
	34639.2	69450.7	0.07	Reference/Test	0.3881/0.3782	3.99062	12.681	0.00037
Note: using the following four comparisons:
>GROUP1		Reference: Vitis, Nyssa; Test: Santalales
REF	VITRO,NYSSI
TEST	ERYSC,MALOL,XIMAM,SCHJA,SCHFR,RHOPH,BALFU,BALRE,BALLA,BALSU,MACTR,MACCO,MACRO,LORTA,TOLMA,DENPE,HELPA,SCUNO,SCUPA,TAXCH,TAXNI,TAXSU,CHAMA,PYRSI,SANAL,OSYAL,DENVA,ARCSI,VISCO,VISAL,VISMI,VISCR,VISYU,VISOV
>GROUP2		Reference: nonparasites; Test: all parasites
REF	VITRO,NYSSI,ERYSC
TEST	MALOL,XIMAM,SCHJA,SCHFR,RHOPH,BALFU,BALRE,BALLA,BALSU,MACTR,MACCO,MACRO,LORTA,TOLMA,DENPE,HELPA,SCUNO,SCUPA,TAXCH,TAXNI,TAXSU,CHAMA,PYRSI,SANAL,OSYAL,DENVA,ARCSI,VISCO,VISAL,VISMI,VISCR,VISYU,VISOV
>GROUP3		Reference: hemiparasite; Test: holoparasite
REF	MALOL,XIMAM,SCHJA,SCHFR,MACTR,MACCO,MACRO,LORTA,TOLMA,DENPE,HELPA,SCUNO,SCUPA,TAXCH,TAXNI,TAXSU,CHAMA,PYRSI,SANAL,OSYAL,DENVA,ARCSI,VISCO,VISAL,VISMI,VISCR,VISYU,VISOV
TEST	RHOPH,BALFU,BALRE,BALLA,BALSU
