# Supplementary material for: Comparative Plastome Analysis of Root- and Stem-Feeding Parasites of Santalales Untangle the Footprints of Feeding Mode and Lifestyle Transitions
Source: Genome Biol Evol. 2019 Dec 17;12(1):3663–76. doi: 10.1093/gbe/evz271 (PMC6953812; doi:10.1093/gbe/evz271)
Supplement: evz271_Supplementary_Data [file evz271_supplementary_data.zip › Supplemental Tables.xlsx]

## Sheet: Table S1
Supplemental Table 1 The species, sources, lifestyles and feeding modes of Santalales analyzed in this study.
family	species	Voucher/Source	Country of origin	lifestyle	accession No.
Viscaceae	Viscum minimum			SH	KJ512176
	Viscum crassulae				KT070881
	Viscum yunnanens	B. Liu 5915 (PE)	China		MN414173	this paper
	Viscum ovalifolium	H. F. Wang B291 (HUTB)	China		MN414163	this paper
	Viscum album				KT003925
	Viscum coloratum				KY679303
	Arceuthobium sichuanense	T. Yang YT10124 (HCNGB_00002663)		SH	MN414160	this paper
Amphorogynaceae	Dendrotrophe varians			SH	NC_039391
Santalaceae	Osyris alba			RH	KT070882
	Santalum album	NCBI SRA:SRR5150443		RH	MN414167	this paper
Cervantesiaceae	Pyrularia sinensis	B. Liu 4879 (PE)		RH	MN414172	this paper
Opiliaceae	Champereia manillana			RH	NC_034931.1
Loranthaceae	Taxillus sutchuenensis (Lecomte) Danser	B. Liu 2894 (PE)	China	SH	MN414170	this paper
	Taxillus nigrans				MH095982
	Taxillus chinensis (DC.) Danser	H. F. Wang B294 (HUTB)	China		MN414169	this paper
	Scurrula parasitica L.	H. F. Wang B292 (HUTB)	China		MN414164	this paper
	Scurrula notothixoides (Hance) Danser	H. F. Wang B126 (HUTB)			MN414168	this paper
	Helixanthera parasitica Lour.	J. P. Wei RL0543 (HCNGB_00002162)	China		MN414165	this paper
	Dendrophthoe pentandra (Linn.) Miq.	B. Liu 6147 (PE)	China		MN414174	this paper
	Tolypanthus maclurei				MH922027
	Loranthus tanakae	B. Liu 5642 (PE)			MN414178	this paper
	Macrosolen sp.	H. F. Wang B289 (HUTB)			MN414161	this paper
	Macrosolen cochinchinensis (Lour.) Tiegh.	J. P. Wei RL0921 (HCNGB_00002286)	China		MN414166	this paper
	Macrosolen tricolor (Lecomte) Danser	H. F. Wang B290 (HUTB)	China		MN414162	this paper
Balanophoraceae	Balanophora fungosa subsp. Indica (Arn.) B.Hansen	X.L.Chen LC0004 (HCNGB_00009296)	China	HP	MN414176	this paper
	Balanophora laxiflora			HP	KX784265
	Balanophora reflexa			HP	KX784266
	Balanophora harlandii Hook.f.	T. Yang GL0058 (HCNGB_00005160)	China	HP	MN414177	this paper
	Rhopalocnemis phalloides			HP	MK036331
Schoepfiaceae	Schoepfia fragrans Wall.	B. Liu 4623 (PE)	China	RH	MN414171	this paper
	Schoepfia jasminodora			RH	KX775962
Ximeniaceae	Ximenia americana L.	W. S. Judd 8070 (FLAS)		RH	MN414175	this paper
	Malania oleifera			RH	NC_039426
Erythropalaceae	Erythropalum scandens			NP	NC_036759
Nyssaceae	Nyssa sinensis			NP	KX904873
Vitaceae	Vitis rotundifolia			NP	NC_023790
Note: Abbreviations: NP, nonparasite; SH, stem hemiparasite; RH, root hemiparasite; HP, holoparasite.

## Sheet: Table S2
Table S2 The custome plastome dataset used for annotation or codon usage comparison.
Genome	Group	Taxon	Accession	Analysis
Plastid	Angiosperm - autotroph	Jasminum nudiflorum	NC_008407	codon usage
Plastid	Angiosperm - autotroph	Olea europaea	NC_013707	codon usage
Plastid	Angiosperm - autotroph	Atropa belladonna	NC_004561	codon usage
Plastid	Angiosperm - autotroph	Nicotiana tabacum	NC_001879	codon usage
Plastid	Angiosperm - autotroph	Solanum chacoense	MF471371	codon usage
Plastid	Angiosperm - autotroph	Coffea arabica	NC_008535	codon usage
Plastid	Angiosperm - autotroph	Nerium oleander	NC_025656	codon usage
Plastid	Angiosperm - autotroph	Tetrastigma hemsleyanum	KT033563	codon usage
Plastid	Green algae	Nephroselmis olivacea	AF137379	annotation
Plastid	Green algae	Mesostigma viride	AF166114	annotation
Plastid	Green algae	Chlorella vulgaris	AB001684	annotation
Plastid	Ferns	Psilotum nudum	KC117179	annotation
Plastid	Liverworts	Marchantia polymorpha	NC_001319	annotation
Plastid	Gymnosperms	Pinus thunbergii	PINCPTRPG	annotation
Plastid	Angiosperm - autotroph	Spinacia oleracea	AJ400848	annotation
Plastid	Angiosperm - autotroph	Lactuca sativa	AP007232	annotation
Plastid	Angiosperm - autotroph	Zea mays	NC_001666	annotation
Plastid	Angiosperm - autotroph	Medicago truncatula	NC_003119	annotation
Plastid	Angiosperm - autotroph	Populus trichocarpa	NC_009143	annotation
Plastid	Angiosperm - autotroph	Oenothera parviflora	NC_010362	annotation
Plastid	Angiosperm - autotroph	Hevea brasiliensis	NC_015308	annotation
Plastid	Angiosperm - autotroph	Nicotiana undulata	NC_016068	annotation
Plastid	Angiosperm - autotroph	Cymbidium mannii	NC_021433	annotation
Plastid	Angiosperm - autotroph	Pelargonium alternans	NC_023261	annotation
Plastid	Angiosperm - parasites	Balanophora reflexa	KX784266	annotation
Plastid	Angiosperm - parasites	Balanophora laxiflora	KX784265	annotation
Plastid	Angiosperm - parasites	Helixanthera parasitica	MG808038	annotation, assembly evalution
Plastid	Angiosperm - parasites	Macrosolen cochinchinensis	MG808039	annotation, assembly evalution
Plastid	Angiosperm - parasites	Taxillus chinensis	KY996492	annotation, assembly evalution
Plastid	Angiosperm - parasites	Taxillus sutchuenensis	KY996493	annotation, assembly evalution
Nuclear	Angiosperm - parasites	Balanophora fungosa	ERR2040275	annotation
Nuclear	Angiosperm - parasites	Dendropemon caribaeus	ERR2040277	annotation
Nuclear	Angiosperm - parasites	Exocarpos cupressiformis	ERR2040279	annotation
Nuclear	Angiosperm - parasites	Phoradendron leucarpum	ERR2040280	annotation
Nuclear	Angiosperm - parasites	Santalum acuminatum	ERR2040278	annotation
Nuclear	Angiosperm - parasites	Ximenia americana	ERR2040276	annotation
Note: For nuclear, RNA-seq from 1KP project.

## Sheet: Table S3
Supplemental Table 3 Overview of physical properties in plastomes of Santalales.
Taxon	Length				GC (%)				D Value of Total (GC%)
	Total (bp)	LSC (bp)	IR (bp)	SSC (bp)	Total	LSC	IR	SSC	V.rotundifolia	N.sinensis	E.scandens
Vitis_rotundifolia	160891	89085	52726	19075	37.36	35.32	42.93	31.52	0	0.5	0.63
Nyssa_sinensis	156672	86184	52228	18260	37.86	35.98	42.96	32.17	-0.5	0	0.13
Erythropalum_scandens	156154	84799	52788	18567	37.99	36.23	42.82	32.34	-0.63	-0.13	0
Malania_oleifera	125050	76387	48648	15	38.17	34.98	43.18	40	-0.81	-0.31	-0.18
Ximenia_americana	156834	87777	65418	3636	36.75	34.45	40.36	27.5	0.61	1.11	1.24
Schoepfia_jasminodora	118743	84168	24812	9763	38.13	36.1	47.92	30.7	-0.77	-0.27	-0.14
Schoepfia_fragrans	120188	85643	24763	9781	38.08	36.09	47.92	30.57	-0.72	-0.22	-0.09
Rhopalocnemis_phalloides	18622	18622	0	0	13.21	13.21	0	0	24.15	24.65	24.78
Balanophora harlandii	16056	16056	0	0	12.9	12.9	0	0	24.46	24.96	25.09
Balanophora_reflexa	15507	15507	0	0	11.61	11.61	0	0	25.75	26.25	26.38
Balanophora_laxiflora	15505	15505	0	0	12.2	12.2	0	0	25.16	25.66	25.79
Balanophora fungosa subsp. Indica	15130	15130	0	0	12.6	12.6	0	0	24.76	25.26	25.39
Macrosolen_tricolor	126617	71893	49404	5320	37.64	35.24	42.4	25.83	-0.28	0.22	0.35
Macrosolen_cochinchinensis	129339	72967	50716	5656	37.36	34.92	42.23	25.12	0	0.5	0.63
Macrosolen	128459	73347	47856	7256	37.31	34.8	42.93	25.61	0.05	0.55	0.68
Loranthus_tanakae	123397	69522	46094	7776	36.92	34.81	42.2	24.51	0.44	0.94	1.07
Dendrophthoe_pentandra	122451	72449	44236	5764	36.28	33.57	42.2	24.98	1.08	1.58	1.71
Helixanthera_parasitica	124766	72822	45576	6368	36.52	33.86	42.32	25.46	0.84	1.34	1.47
Scurrula_notothixoides	123132	70923	46206	6003	37.35	34.63	42.92	26.6	0.01	0.51	0.64
Scurrula_parasitica	122615	70222	46288	6103	37.23	34.57	42.75	25.97	0.13	0.63	0.76
Taxillus_chinensis	121364	70358	44924	6082	37.33	34.7	42.96	26.19	0.03	0.53	0.66
Taxillus_sutchuenensis	121942	70547	45286	6109	37.29	34.74	42.77	26.17	0.07	0.57	0.7
Tolypanthus_maclurei	123581	72952	44370	6259	36.78	34.3	42.38	26.03	0.58	1.08	1.21
Taxillus_nigrans	121419	70181	45138	6100	37.43	34.83	42.97	26.23	-0.07	0.43	0.56
Champereia_manillana	147461	83505	56150	7806	37.41	35.32	41.86	27.85	-0.05	0.45	0.58
Santalum_album	144030	83788	48976	11265	38	35.9	43.09	31.47	-0.64	-0.14	-0.01
Pyrularia_sinensis	130015	83879	38670	7466	37.33	34.98	40.7	46.29	0.03	0.53	0.66
Osyris_alba	147253	84343	48926	13972	37.66	35.63	43.04	31.17	-0.3	0.2	0.33
Dendrotrophe_varians	140666	81683	48112	10870	37.83	35.46	43.69	29.72	-0.47	0.03	0.16
Arceuthobium_sichuanense	107526	65171	42090	265	34.87	30.09	42.33	26.42	2.49	2.99	3.12
Viscum_coloratum	128744	73684	46430	8630	36.28	33.36	43.15	24.29	1.08	1.58	1.71
Viscum_album	128921	74285	46004	8632	36.39	33.48	43.26	24.83	0.97	1.47	1.6
Viscum_crassulae	126064	73225	44210	8628	36.37	33.6	43.36	24.05	0.99	1.49	1.62
Viscum_minimum	131016	75804	46188	9014	36.18	33.32	43.21	24.24	1.18	1.68	1.81
Viscum_yunnanense	130721	75844	45789	9087	35.77	32.78	43.33	22.58	1.59	2.09	2.22
Viscum_ovalifolium	123138	74273	40562	8303	36.06	33.36	43.67	23.02	1.3	1.8	1.93

## Sheet: Table S4
Supplemental Table 4 Overview of coding and noncoding of in plastomes of Santalales.
Taxon	Total	Coding			tRNA			rRNA			Noncoding			D Value of Conding GC (%)
	No.	No.	Regions (%)	GC (%)	No.	tRNA Regions (%)	GC tRNA (%)	No.	Region (%)	GC (%)	Regions (%)	GC (%)	V.rotundifolia	N.sinensis	E.scandens
Vitis_rotundifolia	112	79	48.71	37.9	29	1.74	52.63	4	5.62	55.53	44.06	33.86	0	0.23	0.19
Nyssa_sinensis	115	80	50.81	38.13	31	1.84	52.58	4	5.78	55.35	41.74	34.49	-0.23	0	-0.04
Erythropalum_scandens	112	79	51.02	38.09	29	1.75	52.61	4	5.8	55.43	41.59	34.83	-0.19	0.04	0
Malania_oleifera	77	52	42.36	38.98	21	1.57	50.41	4	7.25	55.49	48.99	34.53	-1.08	-0.85	-0.89
Ximenia_americana	96	67	46.18	37.56	25	1.96	39.47	4	5.79	55.54	46.13	33.44	0.34	0.57	0.53
Schoepfia_jasminodora	99	68	49.29	37.96	27	2.16	53.32	4	7.62	55.36	41.07	34.33	-0.06	0.17	0.13
Schoepfia_fragrans	94	68	48.35	37.92	22	1.76	52.9	4	7.58	55.35	42.35	34.56	-0.02	0.21	0.17
Rhopalocnemis_phalloides	14	13	55.43	11.95	0	0	0	1	14.94	22.31	30.11	10.98	25.95	26.18	26.14
Balanophora_laxiflora	16	13	63.6	8.87	0	0.48	28.95	3	28.97	21.08	7.16	4.59	29.03	29.26	29.22
Balanophora_reflexa	18	15	61.71	8.67	0	0.46	30.56	3	30.41	19.23	7.72	3.76	29.23	29.46	29.42
Balanophora fungosa subsp. Indica	18	15	58.95	9.7	0	0	0	3	30.67	20.55	10.38	5.61	28.2	28.43	28.39
Balanophora harlandii	17	14	53.92	10.16	0	0	0	3	27.52	22.83	18.67	6.2	27.74	27.97	27.93
Macrosolen_tricolor	92	64	51.16	37.44	24	1.9	50.29	4	7.19	55.21	39.85	34.12	0.46	0.69	0.65
Macrosolen_cochinchinensis	90	63	49.6	37.37	23	1.86	49.79	4	7.03	55.19	41.57	33.76	0.53	0.76	0.72
Macrosolen	89	62	45.89	38.18	23	1.94	48.44	4	7.08	55.21	45.15	33.13	-0.28	-0.05	-0.09
Loranthus_tanakae	87	62	48.37	37.81	21	1.79	52.74	4	7.38	55.08	42.51	32.1	0.09	0.32	0.28
Dendrophthoe_pentandra	95	65	52.27	36.74	26	1.97	49.96	4	7.43	55.17	38.37	31.3	1.16	1.39	1.35
Helixanthera_parasitica	91	63	51.36	36.75	24	1.77	50.63	4	7.3	55.07	39.62	32.19	1.15	1.38	1.34
Scurrula_notothixoides	88	62	51.89	36.99	22	1.72	52.47	4	7.39	55.05	39.04	33.82	0.91	1.14	1.1
Scurrula_parasitica	86	61	52.11	36.83	21	1.73	52.52	4	7.41	55.12	38.79	33.68	1.07	1.3	1.26
Taxillus_chinensis	87	62	52.66	36.94	21	1.75	52.42	4	7.5	55.14	38.13	33.7	0.96	1.19	1.15
Taxillus_sutchuenensis	87	62	52.29	36.93	21	1.74	52.56	4	7.46	55.17	38.55	33.64	0.97	1.2	1.16
Tolypanthus_maclurei	88	61	48.74	37.82	23	2.01	51.47	4	3.66	55.27	45.89	33.61	0.08	0.31	0.27
Taxillus_nigrans	88	63	48.01	37.83	21	1.77	52.4	4	7.47	55.16	42.9	33.29	0.07	0.3	0.26
Champereia_manillana	101	67	45.31	37.95	30	1.89	52.6	4	6.14	55.51	46.79	33.92	-0.05	0.18	0.14
Santalum_album	85	60	46.32	38.33	21	1.43	51.92	4	6.32	55.47	45.97	34.84	-0.43	-0.2	-0.24
Pyrularia_sinensis	92	66	45.33	39.11	22	1.52	51.87	4	4.65	55.86	48.55	33.44	-1.21	-0.98	-1.02
Osyris_alba	93	67	45.04	38.18	22	1.39	52.22	4	6.14	55.6	47.48	34.43	-0.28	-0.05	-0.09
Dendrotrophe_varians	101	67	46.15	38.09	30	1.98	52.81	4	6.45	55.7	45.63	34.41	-0.19	0.04	0
Arceuthobium_sichuanense	77	54	44.62	36.98	19	1.96	48.91	4	8.47	55.3	45.01	28.33	0.92	1.15	1.11
Viscum_coloratum	95	63	47.01	37.18	28	2.12	52.49	4	7.04	55.5	43.99	31.49	0.72	0.95	0.91
Viscum_album	91	64	49.95	37.23	23	1.93	50.72	4	7.02	55.53	41.29	31.44	0.67	0.9	0.86
Viscum_crassulae	97	65	52.64	36.6	28	1.96	49.48	4	7.17	55.46	38.32	31.78	1.3	1.53	1.49
Viscum_minimum	94	66	46.41	38.01	24	2.09	52.6	4	6.9	55.62	44.65	30.51	-0.11	0.12	0.08
Viscum_yunnanense	94	64	46.32	37.78	26	2.08	42.8	4	6.96	55.51	44.72	30.25	0.12	0.35	0.31
Viscum_ovalifolium	94	66	52.27	36.28	24	2.02	48.99	4	7.39	55.35	38.38	31.36	1.62	1.85	1.81

## Sheet: Table S5
Supplemental Table 5 Number of different repeat types in plastomes of Santalales with REPuter.
Species	forward	palindrome	reverse	complement	Size (Bp)	Total No.	Density
Vitis_rotundifolia	42	34	30	4	160891	110	1.4626
Nyssa_sinensis	39	38	21	4	156672	102	1.536
Erythropalum_scandens	61	64	14	5	156154	144	1.0844
Malania_oleifera	42	47	25	10	125050	124	1.0085
Ximenia_americana	109	96	75	46	156834	326	0.4811
Schoepfia_jasminodora	15	13	8	3	118743	39	3.0447
Schoepfia_fragrans	13	33	7	6	120188	59	2.0371
Macrosolen_tricolor	34	32	29	9	126617	104	1.2175
Macrosolen_cochinchinensis	73	69	67	35	129339	244	0.5301
Macrosolen	31	33	32	14	128459	110	1.1678
Loranthus_tanakae	31	33	25	12	123397	101	1.2218
Tolypanthus_maclurei	35	45	35	15	123581	130	0.9506
Dendrophthoe_pentandra	36	48	42	19	122451	145	0.8445
Helixanthera_parasitica	36	42	40	21	124766	139	0.8976
Scurrula_notothixoides	34	32	27	16	123132	109	1.1297
Scurrula_parasitica	34	37	21	14	122615	106	1.1567
Taxillus_chinensis	32	34	24	16	121364	106	1.1449
Taxillus_nigrans	35	30	26	15	121419	106	1.1455
Taxillus_sutchuenensis	39	30	25	20	121942	114	1.0697
Champereia_manillana	25	35	15	8	147461	83	1.7766
Pyrularia_sinensis	26	32	11	17	130015	86	1.5118
Santalum_album	20	33	7	3	144030	63	2.2862
Osyris_alba	21	35	7	2	147253	65	2.2654
Dendrotrophe_varians	31	47	7	4	140666	89	1.5805
Arceuthobium_sichuanense	84	125	115	87	107526	411	0.2616
Viscum_coloratum	134	114	125	74	128744	447	0.288
Viscum_album	137	114	100	72	128921	423	0.3048
Viscum_minimum	128	120	131	65	131016	444	0.2951
Viscum_crassulae	52	71	44	25	126064	192	0.6566
Viscum_yunnanense	145	123	151	112	130721	531	0.2462
Viscum_ovalifolium	54	69	45	36	123138	204	0.6036
Note: The mean density value, 1.361 for NP, 1.801 for RP, 0.812 for SP, and the P-value (wilcox test), 0,861 for NP vs RP, 0.04 for NP vs SP.
